# Supplementary material for: A novel assessment method for COVID-19 humoral immunity duration using serial measurements in naturally infected and vaccinated subjects
Source: PLoS One. 2022 Sep 29;17(9):e0274553. doi: 10.1371/journal.pone.0274553 (PMC9521896; doi:10.1371/journal.pone.0274553)
Supplement: S3 File — Excel database containing pixel intensities for 424 samples, 6 markers and several dilutions. All the results obtained from commercial assays (VIDAS, DIASORIN, SIEMENS AND WANTAI) correspond to a working dilution as recommended by the corresponding manufacturer. The dilution sequence method has been performed only for the Multi-SARS-CoV2 kits. (XLSX) [file pone.0274553.s004.xlsx]

## Sheet: data
Sample_ID	Patient_ID	dilution	Delay_symptoms	MP1	NP1	NP2	RBD	S1	S2	PC	group	vaccination_group	vaccination_timepoint	Diagnostic information	PCR	InBios - IgG anti SARS-CoV-2 *	Roche Diagnostics Total Ig anti SARS-CoV-2 *	Diasorin SARS-CoV2 S1/S2 IgG *	InBios - IgG anti SARS-CoV-2 *	Roche Diagnostics Total Ig anti SARS-CoV-2 *	Diasorin SARS-CoV2 S1/S2 IgG *	age	gender	SARSCOV2 infection prior to vaccination PCR or Serology	PCR prior to vaccination is Positive	Convalescents	Vidas *	VIDAS (BAU/mL) *	Interpretation VIDAS	Diasorin (BAU/mL) *	Interpretation Diasorin *	Siemens (U/mL) *	Siemens (BAU/mL) *	Interpretation Siemens *	Wantaï Ab *	Interpretation Wantaï *
PARS_4723	1	1/50	32	31.562	97.893	49.368	95.664	99.719	61.991	110.808	naturally Infected			Fever, generalized weakness, joint pain	Positive on initial diagnostic swab	6.03	180.5	70.7	6.03	180.5	70.7
PARS_4723	1	1/400	32	8.885	66.202	22.962	82.276	53.269	29.622	113.308	naturally Infected			Fever, generalized weakness, joint pain	Positive on initial diagnostic swab	6.03	180.5	70.7	6.03	180.5	70.7
PARS_4723	1	1/3200	32	0.817	28.594	5.35	32.046	14.39	8.062	111.14	naturally Infected			Fever, generalized weakness, joint pain	Positive on initial diagnostic swab	6.03	180.5	70.7	6.03	180.5	70.7
PARS_4921	1	1/50	88	37.702	95.626	46.23	104.281	92.163	65.16	110.636	naturally Infected			Fever, generalized weakness, joint pain	Positive on initial diagnostic swab	6.028	226.7	50.7	6.028	226.7	50.7
PARS_4921	1	1/400	88	9.904	65.24	18.334	63.641	39.444	26.1	111.815	naturally Infected			Fever, generalized weakness, joint pain	Positive on initial diagnostic swab	6.028	226.7	50.7	6.028	226.7	50.7
PARS_4921	1	1/3200	88	0.532	21.59	2.66	18.234	8.267	6.251	110.795	naturally Infected			Fever, generalized weakness, joint pain	Positive on initial diagnostic swab	6.028	226.7	50.7	6.028	226.7	50.7
PARS_4971	1	1/50	135	57.298	87.362	36.463	101.421	90.304	71.744	108.43	naturally Infected			Fever, generalized weakness, joint pain	Positive on initial diagnostic swab	5.282	228.5	67.9	5.282	228.5	67.9
PARS_4971	1	1/400	135	15.101	42.342	13.916	49.295	35.193	32.556	111.151	naturally Infected			Fever, generalized weakness, joint pain	Positive on initial diagnostic swab	5.282	228.5	67.9	5.282	228.5	67.9
PARS_4971	1	1/3200	135	0.636	8.114	0.827	9.984	5.608	6.293	109.898	naturally Infected			Fever, generalized weakness, joint pain	Positive on initial diagnostic swab	5.282	228.5	67.9	5.282	228.5	67.9
PARS_5055	1	1/50	177	60.425	67.339	27.956	93.26	82.037	69.908	106.978	naturally Infected			Fever, generalized weakness, joint pain	Positive on initial diagnostic swab	4.127	154.5	55.8	4.127	154.5	55.8
PARS_5055	1	1/400	177	16.691	27.483	10.58	42.898	26.748	26.893	112.145	naturally Infected			Fever, generalized weakness, joint pain	Positive on initial diagnostic swab	4.127	154.5	55.8	4.127	154.5	55.8
PARS_5055	1	1/3200	177	2.709	6.063	1.982	10.902	5.681	8.274	111.813	naturally Infected			Fever, generalized weakness, joint pain	Positive on initial diagnostic swab	4.127	154.5	55.8	4.127	154.5	55.8
PARS_5141	1	1/50	267	17.825	33.797	7.545	75.642	60.261	48.167	93.905	naturally Infected			Fever, generalized weakness, joint pain	Positive on initial diagnostic swab	0	0	0	0	0	0
PARS_5141	1	1/400	267	3.466	8.266	2.921	36.189	18.569	16.653	95.398	naturally Infected			Fever, generalized weakness, joint pain	Positive on initial diagnostic swab	0	0	0	0	0	0
PARS_5141	1	1/3200	267	0.42	0	0.021	7.761	3.364	0.002	94.832	naturally Infected			Fever, generalized weakness, joint pain	Positive on initial diagnostic swab	0	0	0	0	0	0
PARS_4633	2	1/50	16	74.673	77.997	82.348	114.744	119.214	70.165	102.616	naturally Infected			Pulmonary nodular amyloidosis (PNA) R/O CoVid19	Positive on initial diagnostic swab	3.868	9.96	0	3.868	9.96	0
PARS_4633	2	1/400	16	16.157	40.767	49.729	73.606	80.032	26.061	104.961	naturally Infected			Pulmonary nodular amyloidosis (PNA) R/O CoVid19	Positive on initial diagnostic swab	3.868	9.96	0	3.868	9.96	0
PARS_4633	2	1/3200	16	14.707	26.553	28.774	6.036	0	0	103.481	naturally Infected			Pulmonary nodular amyloidosis (PNA) R/O CoVid19	Positive on initial diagnostic swab	3.868	9.96	0	3.868	9.96	0
PARS_4826	2	1/50	94	92.924	64.921	33.142	106.165	105.737	73.595	107.334	naturally Infected			Pulmonary nodular amyloidosis (PNA) R/O CoVid19	Positive on initial diagnostic swab	7.732	0	0	7.732	0	0
PARS_4826	2	1/400	94	35.974	31.051	11.763	61.554	62.428	26.952	108.911	naturally Infected			Pulmonary nodular amyloidosis (PNA) R/O CoVid19	Positive on initial diagnostic swab	7.732	0	0	7.732	0	0
PARS_4826	2	1/3200	94	5.814	5.311	0.293	14.653	14.336	4.434	103.375	naturally Infected			Pulmonary nodular amyloidosis (PNA) R/O CoVid19	Positive on initial diagnostic swab	7.732	0	0	7.732	0	0
PARS_4953	2	1/50	174	86.22	76.391	24.69	95.747	97.06	64.364	105.529	naturally Infected			Pulmonary nodular amyloidosis (PNA) R/O CoVid19	Positive on initial diagnostic swab	0	97.26	101	0	97.26	101
PARS_4953	2	1/400	174	43.079	41.68	8.649	51.986	46.783	28.814	114.413	naturally Infected			Pulmonary nodular amyloidosis (PNA) R/O CoVid19	Positive on initial diagnostic swab	0	97.26	101	0	97.26	101
PARS_4953	2	1/3200	174	4.996	8.029	0.611	8.819	10.243	3.407	104.753	naturally Infected			Pulmonary nodular amyloidosis (PNA) R/O CoVid19	Positive on initial diagnostic swab	0	97.26	101	0	97.26	101
PARS_5075	2	1/50	269	36.978	29.933	12.05	82.321	71.451	50.116	97.932	naturally Infected			Pulmonary nodular amyloidosis (PNA) R/O CoVid19	Positive on initial diagnostic swab	0	51.15	86.1	0	51.15	86.1
PARS_5075	2	1/400	269	7.595	8.245	0	38.793	29.733	14.855	98.949	naturally Infected			Pulmonary nodular amyloidosis (PNA) R/O CoVid19	Positive on initial diagnostic swab	0	51.15	86.1	0	51.15	86.1
PARS_5075	2	1/3200	269	0.124	0	0.048	9.083	8.186	2.27	96.372	naturally Infected			Pulmonary nodular amyloidosis (PNA) R/O CoVid19	Positive on initial diagnostic swab	0	51.15	86.1	0	51.15	86.1
PARS_5164	2	1/50	360	24.993	30.147	6.631	76.143	66.019	47.979	96.23	naturally Infected			Pulmonary nodular amyloidosis (PNA) R/O CoVid19	Positive on initial diagnostic swab	0	0	0	0	0	0
PARS_5164	2	1/400	360	7.909	8.725	0	37.702	26.884	13.819	100.751	naturally Infected			Pulmonary nodular amyloidosis (PNA) R/O CoVid19	Positive on initial diagnostic swab	0	0	0	0	0	0
PARS_5164	2	1/3200	360	0	0.121	0	8.14	9.499	1.571	101.27	naturally Infected			Pulmonary nodular amyloidosis (PNA) R/O CoVid19	Positive on initial diagnostic swab	0	0	0	0	0	0
PARS_4632	3	1/50	26	17.431	92.065	39.364	116.334	115.532	87.527	105.154	naturally Infected			Pan-SARS RNA were all positive	Positive on initial diagnostic swab	4	52.36	0	4	52.36	0
PARS_4632	3	1/400	26	8.207	65.722	21.57	99.598	81.121	53.743	104.052	naturally Infected			Pan-SARS RNA were all positive	Positive on initial diagnostic swab	4	52.36	0	4	52.36	0
PARS_4632	3	1/3200	26	2.862	30.265	6.291	52.06	34.033	19.297	102.815	naturally Infected			Pan-SARS RNA were all positive	Positive on initial diagnostic swab	4	52.36	0	4	52.36	0
PARS_4805	3	1/50	92	23.861	81.257	28.949	105.696	93.684	78.486	106.938	naturally Infected			Pan-SARS RNA were all positive	Positive on initial diagnostic swab	4.52	61.85	78.3	4.52	61.85	78.3
PARS_4805	3	1/400	92	8.993	62.795	14.098	61.6	38.34	31.489	107.322	naturally Infected			Pan-SARS RNA were all positive	Positive on initial diagnostic swab	4.52	61.85	78.3	4.52	61.85	78.3
PARS_4805	3	1/3200	92	0.68	22.751	2.598	14.87	7.857	6.542	104.922	naturally Infected			Pan-SARS RNA were all positive	Positive on initial diagnostic swab	4.52	61.85	78.3	4.52	61.85	78.3
PARS_4979	3	1/50	191	29.708	94.453	29.596	103.245	91.228	85.735	108.403	naturally Infected			Pan-SARS RNA were all positive	Positive on initial diagnostic swab	5.973	62.73	105	5.973	62.73	105
PARS_4979	3	1/400	191	13.136	68.124	16.179	72.826	49.096	50.092	112.437	naturally Infected			Pan-SARS RNA were all positive	Positive on initial diagnostic swab	5.973	62.73	105	5.973	62.73	105
PARS_4979	3	1/3200	191	2.58	27.867	4.19	17.894	10.627	7.498	106.299	naturally Infected			Pan-SARS RNA were all positive	Positive on initial diagnostic swab	5.973	62.73	105	5.973	62.73	105
PARS_5136	3	1/50	268	9.115	56.569	9.013	95.162	72.321	70.103	101.826	naturally Infected			Pan-SARS RNA were all positive	Positive on initial diagnostic swab	0	0	0	0	0	0
PARS_5136	3	1/400	268	4.541	24.398	5	62.738	34.208	29.833	105.327	naturally Infected			Pan-SARS RNA were all positive	Positive on initial diagnostic swab	0	0	0	0	0	0
PARS_5136	3	1/3200	268	0.14	4.073	0.168	15.41	7.321	4.912	103.239	naturally Infected			Pan-SARS RNA were all positive	Positive on initial diagnostic swab	0	0	0	0	0	0
PARS_5151	3	1/50	358	9.264	49.112	8.354	86.681	68.867	65.563	96.926	naturally Infected			Pan-SARS RNA were all positive	Positive on initial diagnostic swab	0	0	0	0	0	0
PARS_5151	3	1/400	358	4.996	18.677	5.318	49.055	29.233	26.962	104.443	naturally Infected			Pan-SARS RNA were all positive	Positive on initial diagnostic swab	0	0	0	0	0	0
PARS_5151	3	1/3200	358	0.201	3.542	0.089	12.54	7.102	4.817	100.572	naturally Infected			Pan-SARS RNA were all positive	Positive on initial diagnostic swab	0	0	0	0	0	0
PARS_4833	4	1/50	33	11.544	79.885	54.515	119.093	117.466	94.581	96.562	naturally Infected			ND	Positive on initial diagnostic swab	8.822	0	0	8.822	0	0
PARS_4833	4	1/400	33	1.247	41.496	14.425	113.018	90.632	38.655	99.535	naturally Infected			ND	Positive on initial diagnostic swab	8.822	0	0	8.822	0	0
PARS_4833	4	1/3200	33	0.178	14.349	3.578	72.812	37.47	8.328	95.185	naturally Infected			ND	Positive on initial diagnostic swab	8.822	0	0	8.822	0	0
PARS_5026	4	1/50	127	48.79	64.449	24.263	111.998	111.541	106.819	101.041	naturally Infected			ND	Positive on initial diagnostic swab	9.062	83.24	325	9.062	83.24	325
PARS_5026	4	1/400	127	16.877	35.052	6.423	107.953	81.758	62.438	101.915	naturally Infected			ND	Positive on initial diagnostic swab	9.062	83.24	325	9.062	83.24	325
PARS_5026	4	1/3200	127	0.526	7.322	0.532	56.27	30.134	18.771	96.159	naturally Infected			ND	Positive on initial diagnostic swab	9.062	83.24	325	9.062	83.24	325
PARS_5068	4	1/50	179	56.923	74.594	26.006	116.407	110.686	102.812	99.979	naturally Infected			ND	Positive on initial diagnostic swab	0	51.91	198	0	51.91	198
PARS_5068	4	1/400	179	19.629	43.931	7.95	106.182	86.882	79.393	108.759	naturally Infected			ND	Positive on initial diagnostic swab	0	51.91	198	0	51.91	198
PARS_5068	4	1/3200	179	1.26	10.627	0.349	59.839	28.323	17.322	104.526	naturally Infected			ND	Positive on initial diagnostic swab	0	51.91	198	0	51.91	198
PARS_5142	4	1/50	265	17.976	31.701	5.204	101.833	84.563	91.212	98.182	naturally Infected			ND	Positive on initial diagnostic swab	0	0	0	0	0	0
PARS_5142	4	1/400	265	0	3.756	0	90.584	49.602	53.46	103.74	naturally Infected			ND	Positive on initial diagnostic swab	0	0	0	0	0	0
PARS_5142	4	1/3200	265	0.104	0.311	0.173	39.723	13.187	14.776	101.474	naturally Infected			ND	Positive on initial diagnostic swab	0	0	0	0	0	0
PARS_4834	5	1/50	38	6.939	100.11	57.841	104.085	100.459	93.304	109.214	naturally Infected			ND	Positive on initial diagnostic swab	8.267	0	0	8.267	0	0
PARS_4834	5	1/400	38	2.386	75.198	23.304	82.231	55.213	59.138	107.347	naturally Infected			ND	Positive on initial diagnostic swab	8.267	0	0	8.267	0	0
PARS_4834	5	1/3200	38	0.125	30.356	5.242	32.072	12.243	21.555	105.304	naturally Infected			ND	Positive on initial diagnostic swab	8.267	0	0	8.267	0	0
PARS_5039	5	1/50	127	19.598	86.446	27.422	82.956	62.068	62.033	107.847	naturally Infected			ND	Positive on initial diagnostic swab	3.133	180.5	26.9	3.133	180.5	26.9
PARS_5039	5	1/400	127	2.641	43.04	5.373	30.261	17.521	19.306	105.877	naturally Infected			ND	Positive on initial diagnostic swab	3.133	180.5	26.9	3.133	180.5	26.9
PARS_5039	5	1/3200	127	0.077	9.43	0.209	4.695	2.975	3.417	103.183	naturally Infected			ND	Positive on initial diagnostic swab	3.133	180.5	26.9	3.133	180.5	26.9
PARS_4815	6	1/50	29	38.444	102.263	52.732	113.386	116.24	91.462	101.492	naturally Infected			ND	Positive on initial diagnostic swab	0	0	0	0	0	0
PARS_4815	6	1/400	29	7.917	91.752	33.114	115.843	106.576	54.099	102.514	naturally Infected			ND	Positive on initial diagnostic swab	0	0	0	0	0	0
PARS_4815	6	1/3200	29	0.386	68.753	12.276	81.747	63.943	14.196	102.585	naturally Infected			ND	Positive on initial diagnostic swab	0	0	0	0	0	0
PARS_5010	6	1/50	64	15.96	64.037	9.259	94.663	95.779	73.144	96.066	naturally Infected			ND	Positive on initial diagnostic swab	0	30.23	380	0	30.23	380
PARS_5010	6	1/400	64	3.409	56.077	3.731	107.632	97.862	37.324	101.313	naturally Infected			ND	Positive on initial diagnostic swab	0	30.23	380	0	30.23	380
PARS_5010	6	1/3200	64	0.071	26.939	0.026	80.697	56.998	11.008	101.179	naturally Infected			ND	Positive on initial diagnostic swab	0	30.23	380	0	30.23	380
PARS_5020	6	1/50	95	7.176	67.262	9.278	99.865	105.269	76.418	100.443	naturally Infected			ND	Positive on initial diagnostic swab	0	23.45	202	0	23.45	202
PARS_5020	6	1/400	95	0	49.841	3.176	93.322	79.317	35.333	98.563	naturally Infected			ND	Positive on initial diagnostic swab	0	23.45	202	0	23.45	202
PARS_5020	6	1/3200	95	0.229	18.01	0	56.288	33.982	9.563	96.282	naturally Infected			ND	Positive on initial diagnostic swab	0	23.45	202	0	23.45	202
PARS_5027	6	1/50	127	116.258	89.169	31.521	110.431	112.248	101.087	101.672	naturally Infected			ND	Positive on initial diagnostic swab	0	29.12	985	0	29.12	985
PARS_5027	6	1/400	127	71.6	63.162	13.491	109.35	104.61	77.269	101.835	naturally Infected			ND	Positive on initial diagnostic swab	0	29.12	985	0	29.12	985
PARS_5027	6	1/3200	127	25.818	24.788	3.309	70.216	61.088	31.981	101.661	naturally Infected			ND	Positive on initial diagnostic swab	0	29.12	985	0	29.12	985
PARS_5067	6	1/50	178	28.506	34.526	5.925	106.016	86.194	82.531	100.906	naturally Infected			ND	Positive on initial diagnostic swab	0	15.01	66.9	0	15.01	66.9
PARS_5067	6	1/400	178	9.473	11.375	0.098	70.7	34.948	41.979	106.72	naturally Infected			ND	Positive on initial diagnostic swab	0	15.01	66.9	0	15.01	66.9
PARS_5067	6	1/3200	178	0.08	0.28	0	14.351	6.309	5.365	92.209	naturally Infected			ND	Positive on initial diagnostic swab	0	15.01	66.9	0	15.01	66.9
PARS_5152	6	1/50	270	7.199	10.617	0.21	83.713	59.301	62.512	90.941	naturally Infected			ND	Positive on initial diagnostic swab	0	0	0	0	0	0
PARS_5152	6	1/400	270	0.103	2.201	0.025	46.392	12.704	19.674	94.384	naturally Infected			ND	Positive on initial diagnostic swab	0	0	0	0	0	0
PARS_5152	6	1/3200	270	0.03	0.142	0	11.443	3.069	0.159	92.45	naturally Infected			ND	Positive on initial diagnostic swab	0	0	0	0	0	0
PARS_4835	7	1/50	34	32.179	87.779	78.923	110.024	102.54	117.542	106.52	naturally Infected			ND	Positive on initial diagnostic swab	8.447	0	0	8.447	0	0
PARS_4835	7	1/400	34	8.371	57.369	51.833	92.682	58.754	110.768	109.6	naturally Infected			ND	Positive on initial diagnostic swab	8.447	0	0	8.447	0	0
PARS_4835	7	1/3200	34	0.117	13.557	9.386	36.689	13.158	59.519	103.554	naturally Infected			ND	Positive on initial diagnostic swab	8.447	0	0	8.447	0	0
PARS_5040	7	1/50	127	5.503	6.028	5.355	2.111	2.699	8.086	99.66	naturally Infected			ND	Positive on initial diagnostic swab	0.214	0	0	0.214	0	0
PARS_5040	7	1/400	127	0	0.044	0	0.115	0.177	0.029	105.623	naturally Infected			ND	Positive on initial diagnostic swab	0.214	0	0	0.214	0	0
PARS_5040	7	1/3200	127	0.042	0.164	0.032	0.073	0.118	0.121	107.971	naturally Infected			ND	Positive on initial diagnostic swab	0.214	0	0	0.214	0	0
PARS_4732	8	1/50	26	18.202	53.951	30.276	94.091	78.023	68.758	106.157	naturally Infected			SARS-CoV-2	Positive on initial diagnostic swab	4.54266	42.21	52.6	4.54266	42.21	52.6
PARS_4732	8	1/400	26	3.201	11.273	6.125	33.55	23.504	20.996	104.321	naturally Infected			SARS-CoV-2	Positive on initial diagnostic swab	4.54266	42.21	52.6	4.54266	42.21	52.6
PARS_4732	8	1/3200	26	0.127	0.732	0.07	7.872	5.898	4.379	103.521	naturally Infected			SARS-CoV-2	Positive on initial diagnostic swab	4.54266	42.21	52.6	4.54266	42.21	52.6
PARS_4796	8	1/50	47	15.212	33.418	18.465	73.775	66.451	57.504	103.727	naturally Infected			SARS-CoV-2	Positive on initial diagnostic swab	2.84	26.44	32.8	2.84	26.44	32.8
PARS_4796	8	1/400	47	0.752	8.912	2.076	25.74	20.534	17.608	104.5	naturally Infected			SARS-CoV-2	Positive on initial diagnostic swab	2.84	26.44	32.8	2.84	26.44	32.8
PARS_4796	8	1/3200	47	0	0.094	0.095	0	3.969	1.166	102.366	naturally Infected			SARS-CoV-2	Positive on initial diagnostic swab	2.84	26.44	32.8	2.84	26.44	32.8
PARS_5004	8	1/50	67	4.936	27.397	18.237	81.143	67.105	49.61	96.432	naturally Infected			SARS-CoV-2	Positive on initial diagnostic swab	0	0	0	0	0	0
PARS_5004	8	1/400	67	1.323	6.287	2.224	29.753	21.53	15.328	102.391	naturally Infected			SARS-CoV-2	Positive on initial diagnostic swab	0	0	0	0	0	0
PARS_5004	8	1/3200	67	0.047	0.277	0	8.184	5.137	2.754	98.409	naturally Infected			SARS-CoV-2	Positive on initial diagnostic swab	0	0	0	0	0	0
PARS_5012	8	1/50	92	7.849	28.873	9.979	79.53	62.251	44.529	104.863	naturally Infected			SARS-CoV-2	Positive on initial diagnostic swab	0	0	0	0	0	0
PARS_5012	8	1/400	92	0	7.495	3.061	33.206	19.166	13.861	106.17	naturally Infected			SARS-CoV-2	Positive on initial diagnostic swab	0	0	0	0	0	0
PARS_5012	8	1/3200	92	0.216	0.161	0.135	6.358	5.045	2.094	104.754	naturally Infected			SARS-CoV-2	Positive on initial diagnostic swab	0	0	0	0	0	0
PARS_5023	8	1/50	124	4.728	21.246	7.995	74.106	57.133	44.234	105.167	naturally Infected			SARS-CoV-2	Positive on initial diagnostic swab	0	0	0	0	0	0
PARS_5023	8	1/400	124	0.056	3.752	0.031	28.077	14.753	11.089	107.451	naturally Infected			SARS-CoV-2	Positive on initial diagnostic swab	0	0	0	0	0	0
PARS_5023	8	1/3200	124	0	0.084	0.194	4.386	4.26	1.234	106.248	naturally Infected			SARS-CoV-2	Positive on initial diagnostic swab	0	0	0	0	0	0
PARS_5047	8	1/50	185	34.661	16.521	9.173	48.041	44.153	48.86	104.997	naturally Infected			SARS-CoV-2	Positive on initial diagnostic swab	1.289	4.6	18	1.289	4.6	18
PARS_5047	8	1/400	185	10.385	4.843	2.659	12.873	9.808	18.47	111.246	naturally Infected			SARS-CoV-2	Positive on initial diagnostic swab	1.289	4.6	18	1.289	4.6	18
PARS_5047	8	1/3200	185	0.121	1.246	0.823	0.151	0.057	0.993	103.613	naturally Infected			SARS-CoV-2	Positive on initial diagnostic swab	1.289	4.6	18	1.289	4.6	18
PARS_5134	8	1/50	270	9.011	10.507	5.143	59.233	47.532	40.556	104.661	naturally Infected			SARS-CoV-2	Positive on initial diagnostic swab	0	0	0	0	0	0
PARS_5134	8	1/400	270	0.084	1.81	0.048	13.814	9.93	8.546	105.047	naturally Infected			SARS-CoV-2	Positive on initial diagnostic swab	0	0	0	0	0	0
PARS_5134	8	1/3200	270	0.071	0.03	0	0.95	3.26	0.001	105.045	naturally Infected			SARS-CoV-2	Positive on initial diagnostic swab	0	0	0	0	0	0
PARS_4749	9	1/50	41	61.658	87.153	41.57	104.152	101.207	105.822	104.871	naturally Infected			SARS-CoV-2	Positive on initial diagnostic swab	7.296	0	0	7.296	0	0
PARS_4749	9	1/400	41	15.222	50.186	15.23	84.844	57.981	76.965	104.441	naturally Infected			SARS-CoV-2	Positive on initial diagnostic swab	7.296	0	0	7.296	0	0
PARS_4749	9	1/3200	41	2.502	14.149	2.266	37.042	17.5	31.378	104.222	naturally Infected			SARS-CoV-2	Positive on initial diagnostic swab	7.296	0	0	7.296	0	0
PARS_4804	9	1/50	60	61.562	82.086	33.161	110.117	95.577	109.93	105.822	naturally Infected			SARS-CoV-2	Positive on initial diagnostic swab	4.69	160.1	116	4.69	160.1	116
PARS_4804	9	1/400	60	15.826	46.264	9.46	81.787	55.692	69.365	106.604	naturally Infected			SARS-CoV-2	Positive on initial diagnostic swab	4.69	160.1	116	4.69	160.1	116
PARS_4804	9	1/3200	60	1.112	14.253	0.856	27.905	15.878	25.054	103.72	naturally Infected			SARS-CoV-2	Positive on initial diagnostic swab	4.69	160.1	116	4.69	160.1	116
PARS_5046	9	1/50	193	45.755	96.183	33.686	106.524	107.518	105.046	103.484	naturally Infected			SARS-CoV-2	Positive on initial diagnostic swab	7.838	64.55	307	7.838	64.55	307
PARS_5046	9	1/400	193	16.584	73.271	19.181	80.574	76.379	76.936	110.304	naturally Infected			SARS-CoV-2	Positive on initial diagnostic swab	7.838	64.55	307	7.838	64.55	307
PARS_5046	9	1/3200	193	1.084	25.516	3.079	37.44	30.132	23.913	104.905	naturally Infected			SARS-CoV-2	Positive on initial diagnostic swab	7.838	64.55	307	7.838	64.55	307
PARS_5135	9	1/50	267	16.324	66.747	8.153	100.111	98.829	90.72	103.416	naturally Infected			SARS-CoV-2	Positive on initial diagnostic swab	0	0	0	0	0	0
PARS_5135	9	1/400	267	4.056	34.076	2.759	75.565	64.18	53.798	105.401	naturally Infected			SARS-CoV-2	Positive on initial diagnostic swab	0	0	0	0	0	0
PARS_5135	9	1/3200	267	0.119	8.299	0.106	33.343	20.556	15.762	105.048	naturally Infected			SARS-CoV-2	Positive on initial diagnostic swab	0	0	0	0	0	0
PARS_4676	10	1/50	37	11.914	67.278	67.661	121.213	109.462	103.001	104.422	naturally Infected			Nasopharyngeal swab: Pan-SARS RNA were all positive	Positive on initial diagnostic swab	≥ 6.12	50.31	0	≥ 6.12	50.31	0
PARS_4676	10	1/400	37	1.25	20.915	37.865	105.579	70.461	60.597	105.295	naturally Infected			Nasopharyngeal swab: Pan-SARS RNA were all positive	Positive on initial diagnostic swab	≥ 6.12	50.31	0	≥ 6.12	50.31	0
PARS_4676	10	1/3200	37	0.223	4.241	9.486	66.469	25.293	17.722	107.139	naturally Infected			Nasopharyngeal swab: Pan-SARS RNA were all positive	Positive on initial diagnostic swab	≥ 6.12	50.31	0	≥ 6.12	50.31	0
PARS_4808	10	1/50	88	38.244	62.576	35.118	117.254	102.098	85.843	105.49	naturally Infected			Nasopharyngeal swab: Pan-SARS RNA were all positive	Positive on initial diagnostic swab	0	71.43	68.8	0	71.43	68.8
PARS_4808	10	1/400	88	7.907	15.893	7.038	95.092	52.847	39.875	106.598	naturally Infected			Nasopharyngeal swab: Pan-SARS RNA were all positive	Positive on initial diagnostic swab	0	71.43	68.8	0	71.43	68.8
PARS_4808	10	1/3200	88	0.564	2.608	0.302	38.458	13.325	7.999	104.796	naturally Infected			Nasopharyngeal swab: Pan-SARS RNA were all positive	Positive on initial diagnostic swab	0	71.43	68.8	0	71.43	68.8
PARS_4974	10	1/50	185	58.868	50.043	15.007	99.29	91.301	73.09	105.417	naturally Infected			Nasopharyngeal swab: Pan-SARS RNA were all positive	Positive on initial diagnostic swab	6.087	79.6	82.7	6.087	79.6	82.7
PARS_4974	10	1/400	185	20.397	17.01	3.655	51.874	35.71	40.494	112.341	naturally Infected			Nasopharyngeal swab: Pan-SARS RNA were all positive	Positive on initial diagnostic swab	6.087	79.6	82.7	6.087	79.6	82.7
PARS_4974	10	1/3200	185	0.17	1.381	0.023	9.226	6.386	5.673	104.332	naturally Infected			Nasopharyngeal swab: Pan-SARS RNA were all positive	Positive on initial diagnostic swab	6.087	79.6	82.7	6.087	79.6	82.7
PARS_5137	10	1/50	267	19.308	22.265	4.639	94.246	78.732	63.177	103.303	naturally Infected			Nasopharyngeal swab: Pan-SARS RNA were all positive	Positive on initial diagnostic swab	0	0	0	0	0	0
PARS_5137	10	1/400	267	4.157	4.943	0.116	47.318	25.882	22.677	104.364	naturally Infected			Nasopharyngeal swab: Pan-SARS RNA were all positive	Positive on initial diagnostic swab	0	0	0	0	0	0
PARS_5137	10	1/3200	267	0.062	0.002	0.056	11.639	7.204	3.799	103.251	naturally Infected			Nasopharyngeal swab: Pan-SARS RNA were all positive	Positive on initial diagnostic swab	0	0	0	0	0	0
PARS_5127	10	1/50	310	15.673	10.585	3.981	81.942	78.281	58.033	99.935	naturally Infected			Nasopharyngeal swab: Pan-SARS RNA were all positive	Positive on initial diagnostic swab	0	0	0	0	0	0
PARS_5127	10	1/400	310	2.692	1.247	0.319	38.459	31.764	20.684	102.365	naturally Infected			Nasopharyngeal swab: Pan-SARS RNA were all positive	Positive on initial diagnostic swab	0	0	0	0	0	0
PARS_5127	10	1/3200	310	0.281	0.025	0.031	12.833	10.812	3.209	92.295	naturally Infected			Nasopharyngeal swab: Pan-SARS RNA were all positive	Positive on initial diagnostic swab	0	0	0	0	0	0
PARS_5161	10	1/50	359	27.797	14.207	5.069	79.348	74.062	59.795	102.607	naturally Infected			Nasopharyngeal swab: Pan-SARS RNA were all positive	Positive on initial diagnostic swab	0	0	0	0	0	0
PARS_5161	10	1/400	359	1.353	1.427	0.027	29.467	25.835	19.881	99.011	naturally Infected			Nasopharyngeal swab: Pan-SARS RNA were all positive	Positive on initial diagnostic swab	0	0	0	0	0	0
PARS_5161	10	1/3200	359	0.093	0	0.002	6.456	5.38	2.422	98.382	naturally Infected			Nasopharyngeal swab: Pan-SARS RNA were all positive	Positive on initial diagnostic swab	0	0	0	0	0	0
PARS_4677	11	1/50	38	21.573	98.153	50.801	103.513	106.441	90.653	101.008	naturally Infected			ND	Positive on initial diagnostic swab	≥ 6.12	75.5	0	≥ 6.12	75.5	0
PARS_4677	11	1/400	38	6.971	75.754	24.537	113.186	102.889	73.557	106.193	naturally Infected			ND	Positive on initial diagnostic swab	≥ 6.12	75.5	0	≥ 6.12	75.5	0
PARS_4677	11	1/3200	38	0.619	36.246	6.867	69.357	48.853	36.251	105.805	naturally Infected			ND	Positive on initial diagnostic swab	≥ 6.12	75.5	0	≥ 6.12	75.5	0
PARS_4850	11	1/50	107	83.223	83.787	35.344	109.642	106.368	85.851	102.496	naturally Infected			ND	Positive on initial diagnostic swab	7.783	212.9	135	7.783	212.9	135
PARS_4850	11	1/400	107	28.57	47.629	10.957	81.749	66.916	55.933	107.761	naturally Infected			ND	Positive on initial diagnostic swab	7.783	212.9	135	7.783	212.9	135
PARS_4850	11	1/3200	107	4.433	13.737	1.023	28.091	19.548	17.514	104.053	naturally Infected			ND	Positive on initial diagnostic swab	7.783	212.9	135	7.783	212.9	135
PARS_4978	11	1/50	186	106.392	78.469	24.984	111.827	109.034	98.045	100.825	naturally Infected			ND	Positive on initial diagnostic swab	6.89	159.5	182	6.89	159.5	182
PARS_4978	11	1/400	186	76.204	50.569	11.173	81.4	71.185	69.012	113.186	naturally Infected			ND	Positive on initial diagnostic swab	6.89	159.5	182	6.89	159.5	182
PARS_4978	11	1/3200	186	12.86	9.111	0.698	24.747	20.125	17.554	102.89	naturally Infected			ND	Positive on initial diagnostic swab	6.89	159.5	182	6.89	159.5	182
PARS_5138	11	1/50	269	76.923	53.704	8.957	100.415	94.99	79.194	105.45	naturally Infected			ND	Positive on initial diagnostic swab	0	0	0	0	0	0
PARS_5138	11	1/400	269	27.243	16.493	2.384	66.578	46.666	38.201	104.466	naturally Infected			ND	Positive on initial diagnostic swab	0	0	0	0	0	0
PARS_5138	11	1/3200	269	6.379	3.338	0.064	23.325	14.381	9.754	104.814	naturally Infected			ND	Positive on initial diagnostic swab	0	0	0	0	0	0
PARS_5143	11	1/50	358	58.796	43.759	10.157	96.413	94.195	83.166	105.676	naturally Infected			ND	Positive on initial diagnostic swab	0	0	0	0	0	0
PARS_5143	11	1/400	358	21.649	13.176	3.243	70.749	55.064	42.558	108.139	naturally Infected			ND	Positive on initial diagnostic swab	0	0	0	0	0	0
PARS_5143	11	1/3200	358	2.976	1.986	0	21.976	16.493	12.509	105.18	naturally Infected			ND	Positive on initial diagnostic swab	0	0	0	0	0	0
PARS_4739	12	1/50	34	37.051	61.52	20.655	88.928	61.553	82.824	103.259	naturally Infected			SARS-CoV-2	Positive on initial diagnostic swab	1.63844	90.82	0	1.63844	90.82	0
PARS_4739	12	1/400	34	14.066	25.27	12.622	38.059	17.904	43.736	102.406	naturally Infected			SARS-CoV-2	Positive on initial diagnostic swab	1.63844	90.82	0	1.63844	90.82	0
PARS_4739	12	1/3200	34	5.233	7.655	6.458	11.589	3.758	13.742	99.786	naturally Infected			SARS-CoV-2	Positive on initial diagnostic swab	1.63844	90.82	0	1.63844	90.82	0
PARS_4806	12	1/50	58	42.925	57.777	19.892	75.94	43.723	75.541	102.194	naturally Infected			SARS-CoV-2	Positive on initial diagnostic swab	2.66	111.9	17	2.66	111.9	17
PARS_4806	12	1/400	58	13.646	20.369	10.687	24.991	10.538	26.573	101.104	naturally Infected			SARS-CoV-2	Positive on initial diagnostic swab	2.66	111.9	17	2.66	111.9	17
PARS_4806	12	1/3200	58	4.275	5.382	4.912	6.176	2.734	7.271	99.93	naturally Infected			SARS-CoV-2	Positive on initial diagnostic swab	2.66	111.9	17	2.66	111.9	17
PARS_5069	12	1/50	185	37.279	45.95	20.686	73.859	42.461	66.352	100.836	naturally Infected			SARS-CoV-2	Positive on initial diagnostic swab	0	80.77	20.1	0	80.77	20.1
PARS_5069	12	1/400	185	16.372	22.661	13.272	26.69	9.406	36.522	106.069	naturally Infected			SARS-CoV-2	Positive on initial diagnostic swab	0	80.77	20.1	0	80.77	20.1
PARS_5069	12	1/3200	185	2.883	3.097	4.308	3.784	0.031	4.682	93.385	naturally Infected			SARS-CoV-2	Positive on initial diagnostic swab	0	80.77	20.1	0	80.77	20.1
PARS_5118	12	1/50	267	26.276	24.18	9.058	61.933	40.012	49.577	105.964	naturally Infected			SARS-CoV-2	Positive on initial diagnostic swab	0	51.48	20.9	0	51.48	20.9
PARS_5118	12	1/400	267	8.992	7.626	7.443	20.647	11.287	18.278	109.863	naturally Infected			SARS-CoV-2	Positive on initial diagnostic swab	0	51.48	20.9	0	51.48	20.9
PARS_5118	12	1/3200	267	2.539	0.298	2.45	2.804	3.608	1.601	105.495	naturally Infected			SARS-CoV-2	Positive on initial diagnostic swab	0	51.48	20.9	0	51.48	20.9
PARS_4848	13	1/50	24	11.984	96.548	36.919	102.356	91.683	54.466	106.826	naturally Infected			ND	Positive on initial diagnostic swab	7.478	0	0	7.478	0	0
PARS_4848	13	1/400	24	4.434	58.752	13.616	58.011	39.947	17.052	104.518	naturally Infected			ND	Positive on initial diagnostic swab	7.478	0	0	7.478	0	0
PARS_4848	13	1/3200	24	0.439	16.786	0	18.893	9.185	1.652	102.082	naturally Infected			ND	Positive on initial diagnostic swab	7.478	0	0	7.478	0	0
PARS_4973	13	1/50	103	19.605	62.5	18.03	101.514	96.495	57.4	99.113	naturally Infected			ND	Positive on initial diagnostic swab	5.627	228.8	99.3	5.627	228.8	99.3
PARS_4973	13	1/400	103	4.476	23.839	3.971	56.881	45.584	17.935	101.349	naturally Infected			ND	Positive on initial diagnostic swab	5.627	228.8	99.3	5.627	228.8	99.3
PARS_4973	13	1/3200	103	0.255	4.277	0.195	15.66	11.675	3.633	99.721	naturally Infected			ND	Positive on initial diagnostic swab	5.627	228.8	99.3	5.627	228.8	99.3
PARS_5049	13	1/50	139	30.317	55.092	16.779	100.955	104.307	65.375	99.376	naturally Infected			ND	Positive on initial diagnostic swab	6.351	155.4	134	6.351	155.4	134
PARS_5049	13	1/400	139	7.526	19.392	3.975	66.168	59.706	29.093	105.949	naturally Infected			ND	Positive on initial diagnostic swab	6.351	155.4	134	6.351	155.4	134
PARS_5049	13	1/3200	139	0.258	2.203	0	17.048	15.142	4.17	94.1	naturally Infected			ND	Positive on initial diagnostic swab	6.351	155.4	134	6.351	155.4	134
PARS_5073	13	1/50	178	10.534	27.317	5.994	90.814	95.636	63.416	105.515	naturally Infected			ND	Positive on initial diagnostic swab	0	114.6	179	0	114.6	179
PARS_5073	13	1/400	178	3.316	8.088	0.063	67.881	58.464	26.127	108.303	naturally Infected			ND	Positive on initial diagnostic swab	0	114.6	179	0	114.6	179
PARS_5073	13	1/3200	178	0	0.209	0.084	19.942	13.673	4.217	104.939	naturally Infected			ND	Positive on initial diagnostic swab	0	114.6	179	0	114.6	179
PARS_5162	13	1/50	268	6.397	30.696	5.291	98.582	95.881	63.96	106.332	naturally Infected			ND	Positive on initial diagnostic swab	0	0	0	0	0	0
PARS_5162	13	1/400	268	0	9.761	0.747	62.47	54.859	25.747	109.485	naturally Infected			ND	Positive on initial diagnostic swab	0	0	0	0	0	0
PARS_5162	13	1/3200	268	0	0.302	0.105	18.847	14.296	3.905	102.493	naturally Infected			ND	Positive on initial diagnostic swab	0	0	0	0	0	0
PARS_4857	14	1/50	19	14.223	109.131	45.918	102.147	101.36	77.19	107.453	naturally Infected			Fever, fatigue, body ached, headache, nose congestion, diarrhea, generalized weakness	Positive on initial diagnostic swab	8.234	0	0	8.234	0	0
PARS_4857	14	1/400	19	4.725	84.863	20.714	69.362	63.232	45.149	105.861	naturally Infected			Fever, fatigue, body ached, headache, nose congestion, diarrhea, generalized weakness	Positive on initial diagnostic swab	8.234	0	0	8.234	0	0
PARS_4857	14	1/3200	19	0.287	34.228	3.888	19.105	16.129	14.634	98.544	naturally Infected			Fever, fatigue, body ached, headache, nose congestion, diarrhea, generalized weakness	Positive on initial diagnostic swab	8.234	0	0	8.234	0	0
PARS_4949	14	1/50	73	19.262	88.646	25.823	83.867	83.088	63.144	101.273	naturally Infected			Fever, fatigue, body ached, headache, nose congestion, diarrhea, generalized weakness	Positive on initial diagnostic swab	5.613	0	0	5.613	0	0
PARS_4949	14	1/400	73	4.157	37.538	6.065	28.633	31.391	22.422	98.05	naturally Infected			Fever, fatigue, body ached, headache, nose congestion, diarrhea, generalized weakness	Positive on initial diagnostic swab	5.613	0	0	5.613	0	0
PARS_4949	14	1/3200	73	0.101	8.284	0.082	5.261	6.165	5.03	94.403	naturally Infected			Fever, fatigue, body ached, headache, nose congestion, diarrhea, generalized weakness	Positive on initial diagnostic swab	5.613	0	0	5.613	0	0
PARS_5070	14	1/50	121	16.304	99.234	32.108	99.79	100.328	67.33	100.841	naturally Infected			Fever, fatigue, body ached, headache, nose congestion, diarrhea, generalized weakness	Positive on initial diagnostic swab	0	0	0	0	0	0
PARS_5070	14	1/400	121	5.083	59.029	11.153	46.594	47.256	40.779	104.998	naturally Infected			Fever, fatigue, body ached, headache, nose congestion, diarrhea, generalized weakness	Positive on initial diagnostic swab	0	0	0	0	0	0
PARS_5070	14	1/3200	121	0.211	13.179	0.133	9.447	9.022	7.749	92.233	naturally Infected			Fever, fatigue, body ached, headache, nose congestion, diarrhea, generalized weakness	Positive on initial diagnostic swab	0	0	0	0	0	0
PARS_5139	14	1/50	178	5.016	51.998	6.584	73.463	73.274	47.282	106.045	naturally Infected			Fever, fatigue, body ached, headache, nose congestion, diarrhea, generalized weakness	Positive on initial diagnostic swab	0	0	0	0	0	0
PARS_5139	14	1/400	178	0.229	21.74	1.286	35.791	25.147	20.773	106.984	naturally Infected			Fever, fatigue, body ached, headache, nose congestion, diarrhea, generalized weakness	Positive on initial diagnostic swab	0	0	0	0	0	0
PARS_5139	14	1/3200	178	0.078	3.924	0.029	5.036	6.226	0.001	99.401	naturally Infected			Fever, fatigue, body ached, headache, nose congestion, diarrhea, generalized weakness	Positive on initial diagnostic swab	0	0	0	0	0	0
PARS_5128	14	1/50	221	5.279	22.556	4.955	68.946	65.9	41.065	99.542	naturally Infected			Fever, fatigue, body ached, headache, nose congestion, diarrhea, generalized weakness	Positive on initial diagnostic swab	0	0	0	0	0	0
PARS_5128	14	1/400	221	3.581	5.522	2.232	22.934	19.653	11.085	99.114	naturally Infected			Fever, fatigue, body ached, headache, nose congestion, diarrhea, generalized weakness	Positive on initial diagnostic swab	0	0	0	0	0	0
PARS_5128	14	1/3200	221	0.014	0	0.194	1.612	4.857	0.177	90.867	naturally Infected			Fever, fatigue, body ached, headache, nose congestion, diarrhea, generalized weakness	Positive on initial diagnostic swab	0	0	0	0	0	0
PARS_5163	14	1/50	270	11.741	43.075	6.087	60.862	64.705	45.213	105.116	naturally Infected			Fever, fatigue, body ached, headache, nose congestion, diarrhea, generalized weakness	Positive on initial diagnostic swab	0	0	0	0	0	0
PARS_5163	14	1/400	270	2.552	13.147	0.934	21.838	19.588	12.856	103.368	naturally Infected			Fever, fatigue, body ached, headache, nose congestion, diarrhea, generalized weakness	Positive on initial diagnostic swab	0	0	0	0	0	0
PARS_5163	14	1/3200	270	0.095	2.302	0.136	3.497	1.691	0.02	104.844	naturally Infected			Fever, fatigue, body ached, headache, nose congestion, diarrhea, generalized weakness	Positive on initial diagnostic swab	0	0	0	0	0	0
PARS_4861	15	1/50	19	56.236	54.858	15.854	92.795	55.753	47.57	109.232	naturally Infected			ND	Positive on initial diagnostic swab	3.979	10.5	16.3	3.979	10.5	16.3
PARS_4861	15	1/400	19	19.307	20.593	10.09	41.061	15.72	16.625	108.397	naturally Infected			ND	Positive on initial diagnostic swab	3.979	10.5	16.3	3.979	10.5	16.3
PARS_4861	15	1/3200	19	5.467	4.885	2.909	9.365	3.523	2.604	103.5	naturally Infected			ND	Positive on initial diagnostic swab	3.979	10.5	16.3	3.979	10.5	16.3
PARS_4951	15	1/50	70	50.531	47.634	16.216	81.9	66.29	51.23	101.225	naturally Infected			ND	Positive on initial diagnostic swab	0	40.89	26.2	0	40.89	26.2
PARS_4951	15	1/400	70	18.851	18.056	9.188	36.727	20.742	13.753	100.397	naturally Infected			ND	Positive on initial diagnostic swab	0	40.89	26.2	0	40.89	26.2
PARS_4951	15	1/3200	70	4.38	4.776	3.173	10.216	4.711	2.73	102.935	naturally Infected			ND	Positive on initial diagnostic swab	0	40.89	26.2	0	40.89	26.2
PARS_5071	15	1/50	124	60.901	57.21	19.318	98.117	76.199	50.569	102.081	naturally Infected			ND	Positive on initial diagnostic swab	0	0	0	0	0	0
PARS_5071	15	1/400	124	31.152	25.109	11.33	44.512	24.422	21.58	107.647	naturally Infected			ND	Positive on initial diagnostic swab	0	0	0	0	0	0
PARS_5071	15	1/3200	124	4.914	4.881	3.571	8.761	4.953	2.936	98.391	naturally Infected			ND	Positive on initial diagnostic swab	0	0	0	0	0	0
PARS_5129	15	1/50	179	29.998	25.902	4.953	72.557	45.948	40.535	103.33	naturally Infected			ND	Positive on initial diagnostic swab	0	0	0	0	0	0
PARS_5129	15	1/400	179	7.708	5.94	3.283	24.618	10.964	9.003	105.214	naturally Infected			ND	Positive on initial diagnostic swab	0	0	0	0	0	0
PARS_5129	15	1/3200	179	0.141	0.654	0.027	5.196	2.778	0	104.808	naturally Infected			ND	Positive on initial diagnostic swab	0	0	0	0	0	0
PARS_5159	15	1/50	267	41.853	18.511	7.584	70.907	44.557	46.393	107.474	naturally Infected			ND	Positive on initial diagnostic swab	0	0	0	0	0	0
PARS_5159	15	1/400	267	11.29	5.613	4.05	22.19	10.243	9.186	104.504	naturally Infected			ND	Positive on initial diagnostic swab	0	0	0	0	0	0
PARS_5159	15	1/3200	267	1.102	0	0.529	4.75	2.766	0.167	100.303	naturally Infected			ND	Positive on initial diagnostic swab	0	0	0	0	0	0
PARS_4862	16	1/50	19	24.029	84.423	42.469	103.377	87.701	64.44	108.531	naturally Infected			Headaches, generalized weakness, fever, cough, loss of taste and smell	Positive on initial diagnostic swab	6.017	0	0	6.017	0	0
PARS_4862	16	1/400	19	8.662	44.474	14.009	58.071	38.423	28.358	109.827	naturally Infected			Headaches, generalized weakness, fever, cough, loss of taste and smell	Positive on initial diagnostic swab	6.017	0	0	6.017	0	0
PARS_4862	16	1/3200	19	1.476	9.079	2.798	12.682	8.285	5.471	103.414	naturally Infected			Headaches, generalized weakness, fever, cough, loss of taste and smell	Positive on initial diagnostic swab	6.017	0	0	6.017	0	0
PARS_4952	16	1/50	70	18.114	72.472	26.932	78.733	67.451	58.858	103.251	naturally Infected			Headaches, generalized weakness, fever, cough, loss of taste and smell	Positive on initial diagnostic swab	0	211.2	60.5	0	211.2	60.5
PARS_4952	16	1/400	70	5.413	29.489	11.158	32.923	23.779	18.042	104.641	naturally Infected			Headaches, generalized weakness, fever, cough, loss of taste and smell	Positive on initial diagnostic swab	0	211.2	60.5	0	211.2	60.5
PARS_4952	16	1/3200	70	0.085	6.379	0.35	5.624	4.026	2.408	104.125	naturally Infected			Headaches, generalized weakness, fever, cough, loss of taste and smell	Positive on initial diagnostic swab	0	211.2	60.5	0	211.2	60.5
PARS_5072	16	1/50	120	23.216	84.578	35.788	95.833	87.456	67.875	102.772	naturally Infected			Headaches, generalized weakness, fever, cough, loss of taste and smell	Positive on initial diagnostic swab	0	0	0	0	0	0
PARS_5072	16	1/400	120	12.106	48.139	19.189	49.431	38.626	34.928	108.749	naturally Infected			Headaches, generalized weakness, fever, cough, loss of taste and smell	Positive on initial diagnostic swab	0	0	0	0	0	0
PARS_5072	16	1/3200	120	0.699	12.32	3.14	10.705	8.047	5.375	103.049	naturally Infected			Headaches, generalized weakness, fever, cough, loss of taste and smell	Positive on initial diagnostic swab	0	0	0	0	0	0
PARS_5133	16	1/50	181	14.085	63.935	24.043	85.742	73.395	55.919	107.705	naturally Infected			Headaches, generalized weakness, fever, cough, loss of taste and smell	Positive on initial diagnostic swab	0	0	0	0	0	0
PARS_5133	16	1/400	181	2.879	19.474	2.776	33.897	22.339	16.823	100.321	naturally Infected			Headaches, generalized weakness, fever, cough, loss of taste and smell	Positive on initial diagnostic swab	0	0	0	0	0	0
PARS_5133	16	1/3200	181	0	1.816	0.065	5.864	3.251	1.053	99.575	naturally Infected			Headaches, generalized weakness, fever, cough, loss of taste and smell	Positive on initial diagnostic swab	0	0	0	0	0	0
PARS_5160	16	1/50	267	16.493	61.663	22.725	83.651	65.138	58.749	106.848	naturally Infected			Headaches, generalized weakness, fever, cough, loss of taste and smell	Positive on initial diagnostic swab	0	0	0	0	0	0
PARS_5160	16	1/400	267	4.619	24.163	6.859	37.96	20.765	21.205	102.896	naturally Infected			Headaches, generalized weakness, fever, cough, loss of taste and smell	Positive on initial diagnostic swab	0	0	0	0	0	0
PARS_5160	16	1/3200	267	0.143	4.564	0	6.726	3.763	0	102.041	naturally Infected			Headaches, generalized weakness, fever, cough, loss of taste and smell	Positive on initial diagnostic swab	0	0	0	0	0	0
PARS_4678	17	1/50	19	78.339	80.036	21.158	106.174	106.652	82.423	106.745	naturally Infected			High Fever, headaches and SOB	Positive on initial diagnostic swab	≥ 6.12	11.66	0	≥ 6.12	11.66	0
PARS_4678	17	1/400	19	25.311	35.583	4.631	92.037	74.503	40.179	107.465	naturally Infected			High Fever, headaches and SOB	Positive on initial diagnostic swab	≥ 6.12	11.66	0	≥ 6.12	11.66	0
PARS_4678	17	1/3200	19	3.695	6.754	0.043	41.265	23.134	8.686	101.46	naturally Infected			High Fever, headaches and SOB	Positive on initial diagnostic swab	≥ 6.12	11.66	0	≥ 6.12	11.66	0
PARS_4919	17	1/50	66	63.436	72.711	19.341	99.338	98.035	70.468	105.107	naturally Infected			High Fever, headaches and SOB	Positive on initial diagnostic swab	6.435	57.7	91.1	6.435	57.7	91.1
PARS_4919	17	1/400	66	10.855	23.994	4.141	61.488	47.649	20.677	98.35	naturally Infected			High Fever, headaches and SOB	Positive on initial diagnostic swab	6.435	57.7	91.1	6.435	57.7	91.1
PARS_4919	17	1/3200	66	1.542	5.001	0.22	17.174	12.259	3.632	96.088	naturally Infected			High Fever, headaches and SOB	Positive on initial diagnostic swab	6.435	57.7	91.1	6.435	57.7	91.1
PARS_4970	17	1/50	161	57.195	50.406	13.976	92.062	93.449	65.333	99.196	naturally Infected			High Fever, headaches and SOB	Positive on initial diagnostic swab	5.639	28.82	98.9	5.639	28.82	98.9
PARS_4970	17	1/400	161	22.319	18.067	3.915	54.09	44.094	30.232	107.128	naturally Infected			High Fever, headaches and SOB	Positive on initial diagnostic swab	5.639	28.82	98.9	5.639	28.82	98.9
PARS_4970	17	1/3200	161	0.67	0.345	0.004	10.697	8.026	4.53	94.883	naturally Infected			High Fever, headaches and SOB	Positive on initial diagnostic swab	5.639	28.82	98.9	5.639	28.82	98.9
PARS_5030	17	1/50	177	31.594	38.983	6.402	95.064	73.905	59.523	105.461	naturally Infected			High Fever, headaches and SOB	Positive on initial diagnostic swab	0	0	0	0	0	0
PARS_5030	17	1/400	177	7.746	9.583	0	49.857	29.868	18.394	102.026	naturally Infected			High Fever, headaches and SOB	Positive on initial diagnostic swab	0	0	0	0	0	0
PARS_5030	17	1/3200	177	0.005	0.188	0	14.399	5.773	3.485	98.828	naturally Infected			High Fever, headaches and SOB	Positive on initial diagnostic swab	0	0	0	0	0	0
PARS_5140	17	1/50	268	18.747	22.406	5.34	88.477	70.54	53.116	99.785	naturally Infected			High Fever, headaches and SOB	Positive on initial diagnostic swab	0	0	0	0	0	0
PARS_5140	17	1/400	268	3.452	4.425	0	36.778	27.517	15.723	99.579	naturally Infected			High Fever, headaches and SOB	Positive on initial diagnostic swab	0	0	0	0	0	0
PARS_5140	17	1/3200	268	0.006	0.071	0.178	7.837	5.014	1.009	98.118	naturally Infected			High Fever, headaches and SOB	Positive on initial diagnostic swab	0	0	0	0	0	0
PARS_5147	17	1/50	356	14.138	14.649	2.868	85.575	78.829	50.11	97.493	naturally Infected			High Fever, headaches and SOB	Positive on initial diagnostic swab	0	0	0	0	0	0
PARS_5147	17	1/400	356	0.046	3.167	0	39.439	25.657	15.546	99.52	naturally Infected			High Fever, headaches and SOB	Positive on initial diagnostic swab	0	0	0	0	0	0
PARS_5147	17	1/3200	356	0.175	0	0.128	9.103	5.09	0	97.027	naturally Infected			High Fever, headaches and SOB	Positive on initial diagnostic swab	0	0	0	0	0	0
PARS_4715	18	1/50	16	4.732	77.608	52.33	104.078	81.063	43.908	109.835	naturally Infected			ND	Positive on initial diagnostic swab	8.2273	27.13	0	8.2273	27.13	0
PARS_4715	18	1/400	16	0.045	36.332	28.74	50.25	23.55	9.683	112.606	naturally Infected			ND	Positive on initial diagnostic swab	8.2273	27.13	0	8.2273	27.13	0
PARS_4715	18	1/3200	16	0.171	6.032	2.309	11.4	4.473	1.064	104.177	naturally Infected			ND	Positive on initial diagnostic swab	8.2273	27.13	0	8.2273	27.13	0
PARS_4871	18	1/50	73	9.576	83.398	60.659	91.374	76.589	44.498	112.749	naturally Infected			ND	Positive on initial diagnostic swab	4.034	96.61	40.3	4.034	96.61	40.3
PARS_4871	18	1/400	73	0	37.02	25.792	36.186	24.061	8.834	113.263	naturally Infected			ND	Positive on initial diagnostic swab	4.034	96.61	40.3	4.034	96.61	40.3
PARS_4871	18	1/3200	73	0.025	4.933	1.428	6.97	4.566	0.635	106.19	naturally Infected			ND	Positive on initial diagnostic swab	4.034	96.61	40.3	4.034	96.61	40.3
PARS_5016	18	1/50	94	3.508	32.215	38.302	84.393	54.687	35.748	105.316	naturally Infected			ND	Positive on initial diagnostic swab	0	29.13	31.2	0	29.13	31.2
PARS_5016	18	1/400	94	0.039	8.763	7.695	34.917	12.288	11.273	105.246	naturally Infected			ND	Positive on initial diagnostic swab	0	29.13	31.2	0	29.13	31.2
PARS_5016	18	1/3200	94	0.042	0.236	0	6.352	1.958	0.062	98.766	naturally Infected			ND	Positive on initial diagnostic swab	0	29.13	31.2	0	29.13	31.2
PARS_5024	18	1/50	120	2.201	34.98	39.705	82.747	61.234	35.118	102.933	naturally Infected			ND	Positive on initial diagnostic swab	0	32.01	30.4	0	32.01	30.4
PARS_5024	18	1/400	120	0.036	10.037	11.804	34.5	16.886	10.426	102.762	naturally Infected			ND	Positive on initial diagnostic swab	0	32.01	30.4	0	32.01	30.4
PARS_5024	18	1/3200	120	0.112	0.042	0.166	9.886	3.376	0	98.24	naturally Infected			ND	Positive on initial diagnostic swab	0	32.01	30.4	0	32.01	30.4
PARS_5050	18	1/50	179	10.332	51.252	47.307	66.651	52.916	33.111	110.629	naturally Infected			ND	Positive on initial diagnostic swab	2.846	26.17	26	2.846	26.17	26
PARS_5050	18	1/400	179	0	11.095	8.986	18.047	12.396	7.808	108.113	naturally Infected			ND	Positive on initial diagnostic swab	2.846	26.17	26	2.846	26.17	26
PARS_5050	18	1/3200	179	0	0.24	0.324	1.394	2.475	0.589	104.897	naturally Infected			ND	Positive on initial diagnostic swab	2.846	26.17	26	2.846	26.17	26
PARS_5130	18	1/50	265	4.147	17.939	24.922	64.939	45.508	32.757	101.719	naturally Infected			ND	Positive on initial diagnostic swab	0	0	0	0	0	0
PARS_5130	18	1/400	265	0.131	3.82	6.982	22.955	10.72	8.017	99.93	naturally Infected			ND	Positive on initial diagnostic swab	0	0	0	0	0	0
PARS_5130	18	1/3200	265	0.075	0.404	0.219	0.058	2.2	0.068	97.059	naturally Infected			ND	Positive on initial diagnostic swab	0	0	0	0	0	0
PARS_4711	19	1/50	33	26.341	90.758	21.781	102.23	101.525	53.084	105.23	naturally Infected			ND	Positive on initial diagnostic swab	7.9274	192.9	80.5	7.9274	192.9	80.5
PARS_4711	19	1/400	33	3.938	44.614	4.11	55.046	48.983	14.71	101.592	naturally Infected			ND	Positive on initial diagnostic swab	7.9274	192.9	80.5	7.9274	192.9	80.5
PARS_4711	19	1/3200	33	0.071	12.777	0.165	13.466	10.481	2.369	102.303	naturally Infected			ND	Positive on initial diagnostic swab	7.9274	192.9	80.5	7.9274	192.9	80.5
PARS_4917	19	1/50	61	23.11	83.923	19.846	98.408	95.4	52.927	106.69	naturally Infected			ND	Positive on initial diagnostic swab	5.327	232	81.4	5.327	232	81.4
PARS_4917	19	1/400	61	2.718	41.864	4.377	47.803	43.358	16.421	104.496	naturally Infected			ND	Positive on initial diagnostic swab	5.327	232	81.4	5.327	232	81.4
PARS_4917	19	1/3200	61	0.307	10.518	0.274	11.399	10.276	2.941	103.443	naturally Infected			ND	Positive on initial diagnostic swab	5.327	232	81.4	5.327	232	81.4
PARS_5008	19	1/50	94	10.93	49.587	9.588	87.269	76.291	43.31	99.067	naturally Infected			ND	Positive on initial diagnostic swab	0	223.7	78.9	0	223.7	78.9
PARS_5008	19	1/400	94	1.146	19.743	1.566	43.105	30.358	10.773	97.4	naturally Infected			ND	Positive on initial diagnostic swab	0	223.7	78.9	0	223.7	78.9
PARS_5008	19	1/3200	94	0.103	4.266	0.085	13.421	6.177	0	90.504	naturally Infected			ND	Positive on initial diagnostic swab	0	223.7	78.9	0	223.7	78.9
PARS_5019	19	1/50	126	10.13	48.887	8.116	84.397	71.389	47.591	97.516	naturally Infected			ND	Positive on initial diagnostic swab	0	236.9	80.4	0	236.9	80.4
PARS_5019	19	1/400	126	1.294	21.672	0.164	38.08	27.246	13.12	101.549	naturally Infected			ND	Positive on initial diagnostic swab	0	236.9	80.4	0	236.9	80.4
PARS_5019	19	1/3200	126	0.008	4.007	0.079	9.926	3.89	0.171	94.214	naturally Infected			ND	Positive on initial diagnostic swab	0	236.9	80.4	0	236.9	80.4
PARS_5029	19	1/50	175	15.916	48.467	9.126	76.462	64.52	48.191	99.432	naturally Infected			ND	Positive on initial diagnostic swab	0	232.6	72.2	0	232.6	72.2
PARS_5029	19	1/400	175	4.638	18.645	0.3	34.211	21.498	13.995	101.217	naturally Infected			ND	Positive on initial diagnostic swab	0	232.6	72.2	0	232.6	72.2
PARS_5029	19	1/3200	175	0.237	3.591	0.064	7.251	3.669	0.84	95.644	naturally Infected			ND	Positive on initial diagnostic swab	0	232.6	72.2	0	232.6	72.2
PARS_5045	19	1/50	196	12.68	45.358	8.5	72.357	62.638	43.753	95.063	naturally Infected			ND	Positive on initial diagnostic swab	2.818	248.7	61.3	2.818	248.7	61.3
PARS_5045	19	1/400	196	5.651	23.764	0.599	38.031	27.354	17.619	101.903	naturally Infected			ND	Positive on initial diagnostic swab	2.818	248.7	61.3	2.818	248.7	61.3
PARS_5045	19	1/3200	196	0	4.779	0.088	8.723	4.114	3.391	98.762	naturally Infected			ND	Positive on initial diagnostic swab	2.818	248.7	61.3	2.818	248.7	61.3
PARS_5074	19	1/50	252	21.328	46.214	10.236	72.726	58.71	44.906	102.96	naturally Infected			ND	Positive on initial diagnostic swab	0	231.1	48.8	0	231.1	48.8
PARS_5074	19	1/400	252	1.456	12.447	0.15	22.807	13.634	9.353	99.091	naturally Infected			ND	Positive on initial diagnostic swab	0	231.1	48.8	0	231.1	48.8
PARS_5074	19	1/3200	252	0.048	3.507	0.063	6.205	3.988	0	99.885	naturally Infected			ND	Positive on initial diagnostic swab	0	231.1	48.8	0	231.1	48.8
PARS_5131	19	1/50	270	15.943	51.229	4.592	80.586	65.441	54.743	101.84	naturally Infected			ND	Positive on initial diagnostic swab	0	0	0	0	0	0
PARS_5131	19	1/400	270	3.933	19.448	0.01	28.617	16.136	11.811	97.722	naturally Infected			ND	Positive on initial diagnostic swab	0	0	0	0	0	0
PARS_5131	19	1/3200	270	0.257	4.071	0	7.48	4.574	2.475	94.234	naturally Infected			ND	Positive on initial diagnostic swab	0	0	0	0	0	0
PARS_5158	19	1/50	357	10.94	46.771	4.121	78.972	65.557	50.275	110.105	naturally Infected			ND	Positive on initial diagnostic swab	0	0	0	0	0	0
PARS_5158	19	1/400	357	3.196	15.981	0.083	27.956	16.204	12.598	104.021	naturally Infected			ND	Positive on initial diagnostic swab	0	0	0	0	0	0
PARS_5158	19	1/3200	357	0.11	3.479	0.071	7.065	4.815	1.359	98.956	naturally Infected			ND	Positive on initial diagnostic swab	0	0	0	0	0	0
PARS_4717	20	1/50	23	28.351	52.848	18.881	93.536	86	96.051	102.577	naturally Infected			ND	Positive on initial diagnostic swab	4.07718	29.59	0	4.07718	29.59	0
PARS_4717	20	1/400	23	11.405	17.16	10.517	42.521	34.989	72.13	99.638	naturally Infected			ND	Positive on initial diagnostic swab	4.07718	29.59	0	4.07718	29.59	0
PARS_4717	20	1/3200	23	5.293	5.933	4.887	11.729	8.947	41.427	103.014	naturally Infected			ND	Positive on initial diagnostic swab	4.07718	29.59	0	4.07718	29.59	0
PARS_4830	20	1/50	44	23.552	49.035	17.198	86.527	76.261	89.717	104.488	naturally Infected			ND	Positive on initial diagnostic swab	3.798	59.26	34.3	3.798	59.26	34.3
PARS_4830	20	1/400	44	8.91	17.146	8.397	34.662	25.721	67.392	103.265	naturally Infected			ND	Positive on initial diagnostic swab	3.798	59.26	34.3	3.798	59.26	34.3
PARS_4830	20	1/3200	44	2.986	2.723	4.015	5.985	5.495	23.308	99.106	naturally Infected			ND	Positive on initial diagnostic swab	3.798	59.26	34.3	3.798	59.26	34.3
PARS_5059	20	1/50	191	26.117	48.018	18.505	68.658	58.128	88.34	106.552	naturally Infected			ND	Positive on initial diagnostic swab	1.217	99.36	21.7	1.217	99.36	21.7
PARS_5059	20	1/400	191	11.264	16.75	10.794	22.746	15.617	45.258	104.873	naturally Infected			ND	Positive on initial diagnostic swab	1.217	99.36	21.7	1.217	99.36	21.7
PARS_5059	20	1/3200	191	4.436	4.208	5.18	4.139	3.362	13.741	100.244	naturally Infected			ND	Positive on initial diagnostic swab	1.217	99.36	21.7	1.217	99.36	21.7
PARS_5132	20	1/50	268	10.399	29.265	8.855	63.738	45.481	70.825	106.793	naturally Infected			ND	Positive on initial diagnostic swab	0	0	0	0	0	0
PARS_5132	20	1/400	268	4.901	6.483	7.215	15.769	9.389	33.499	109.266	naturally Infected			ND	Positive on initial diagnostic swab	0	0	0	0	0	0
PARS_5132	20	1/3200	268	1.213	1.471	1.777	3.17	2.868	8.966	101.664	naturally Infected			ND	Positive on initial diagnostic swab	0	0	0	0	0	0
8763	1	1/50		15.682	14.488	15.859	8.629	8.452	14.504	103.25	vaccinated	1	T0									60	Female	NO	NO	NO	-0.01	-0.2033	NEGATIVE	<4,81	NEGATIVE	0	0	NEGATIVE	0.0368421	POSITIVE
8763	1	1/100		15.776	15.069	13.741	8.593	8.33	10.299	108.638	vaccinated	1	T0									60	Female	NO	NO	NO	-0.01	-0.2033	NEGATIVE	<4,81	NEGATIVE	0	0	NEGATIVE	0.0368421	POSITIVE
8763	1	1/400		15.199	12.633	14.216	7.566	7.743	4.793	111.469	vaccinated	1	T0									60	Female	NO	NO	NO	-0.01	-0.2033	NEGATIVE	<4,81	NEGATIVE	0	0	NEGATIVE	0.0368421	POSITIVE
8763	1	1/3200		10.241	9.165	10.884	5.539	5.577	1.263	108.764	vaccinated	1	T0									60	Female	NO	NO	NO	-0.01	-0.2033	NEGATIVE	<4,81	NEGATIVE	0	0	NEGATIVE	0.0368421	POSITIVE
8914	1	1/50		18.045	14.442	17.02	96.476	84.183	47.203	109.172	vaccinated	1	T1									60	Female	NO	NO	NO	9.86	200.454	POSITIVE	371.8	POSITIVE	8.6	187.48	POSITIVE	6.70526	POSITIVE
8914	1	1/100		17.267	15.68	15.934	87.347	72.342	30.365	111.675	vaccinated	1	T1									60	Female	NO	NO	NO	9.86	200.454	POSITIVE	371.8	POSITIVE	8.6	187.48	POSITIVE	6.70526	POSITIVE
8914	1	1/400		12.37	9.761	10.344	56.902	41.741	13.746	111.44	vaccinated	1	T1									60	Female	NO	NO	NO	9.86	200.454	POSITIVE	371.8	POSITIVE	8.6	187.48	POSITIVE	6.70526	POSITIVE
8914	1	1/3200		10.288	5.626	8.739	17.523	12.21	3.072	109.01	vaccinated	1	T1									60	Female	NO	NO	NO	9.86	200.454	POSITIVE	371.8	POSITIVE	8.6	187.48	POSITIVE	6.70526	POSITIVE
9019	1	1/50		15.936	16.176	17.803	88.406	97.22	83.63	109.363	vaccinated	1	T2									60	Female	NO	NO	NO	46.56	946.565	POSITIVE	6350	POSITIVE	232.65	5071.77	POSITIVE	19.6895	POSITIVE
9019	1	1/100		17.076	14.107	13.743	101.414	110.674	71.667	112.204	vaccinated	1	T2									60	Female	NO	NO	NO	46.56	946.565	POSITIVE	6350	POSITIVE	232.65	5071.77	POSITIVE	19.6895	POSITIVE
9019	1	1/400		14.399	12.311	13.702	105.83	105.153	38.193	112.057	vaccinated	1	T2									60	Female	NO	NO	NO	46.56	946.565	POSITIVE	6350	POSITIVE	232.65	5071.77	POSITIVE	19.6895	POSITIVE
9019	1	1/3200		10.527	8.433	10.415	80.154	59.22	7.911	110.328	vaccinated	1	T2									60	Female	NO	NO	NO	46.56	946.565	POSITIVE	6350	POSITIVE	232.65	5071.77	POSITIVE	19.6895	POSITIVE
10371	1	1/50		17.112	15.451	14.619	99.035	87.767	40.128	107.952	vaccinated	1	T3									60	Female	NO	NO	NO	12.18	247.619	POSITIVE	#N/A	#N/A	#N/A	#N/A	#N/A	#N/A	#N/A
10371	1	1/100		14.73	14.722	14.4	91.229	77.885	25.26	112.031	vaccinated	1	T3									60	Female	NO	NO	NO	12.18	247.619	POSITIVE	#N/A	#N/A	#N/A	#N/A	#N/A	#N/A	#N/A
10371	1	1/400		12.673	8.471	11.478	68.045	49.68	10.941	112.512	vaccinated	1	T3									60	Female	NO	NO	NO	12.18	247.619	POSITIVE	#N/A	#N/A	#N/A	#N/A	#N/A	#N/A	#N/A
10371	1	1/3200		9.304	5.192	8.304	23.371	14.416	2.884	111.598	vaccinated	1	T3									60	Female	NO	NO	NO	12.18	247.619	POSITIVE	#N/A	#N/A	#N/A	#N/A	#N/A	#N/A	#N/A
8798	2	1/50		17.852	16.192	18.564	11.038	11.443	16.654	108.632	vaccinated	1	T0									46	Female	NO	NO	NO	0	0	NEGATIVE	<4,81	NEGATIVE	0.02	0.436	NEGATIVE	0.0157895	POSITIVE
8798	2	1/100		15.651	12.507	13.762	9.529	8.943	9.587	109.923	vaccinated	1	T0									46	Female	NO	NO	NO	0	0	NEGATIVE	<4,81	NEGATIVE	0.02	0.436	NEGATIVE	0.0157895	POSITIVE
8798	2	1/400		13.904	10.581	13.122	7.433	7.163	4.378	117.432	vaccinated	1	T0									46	Female	NO	NO	NO	0	0	NEGATIVE	<4,81	NEGATIVE	0.02	0.436	NEGATIVE	0.0157895	POSITIVE
8798	2	1/3200		7.847	6.225	8.594	4.089	4.358	0.986	114.954	vaccinated	1	T0									46	Female	NO	NO	NO	0	0	NEGATIVE	<4,81	NEGATIVE	0.02	0.436	NEGATIVE	0.0157895	POSITIVE
8959	2	1/50		16.739	13.331	16.559	92.233	72.651	51.748	110.223	vaccinated	1	T1									46	Female	NO	NO	NO	6.84	139.057	POSITIVE	241.8	POSITIVE	3.96	86.328	POSITIVE	2.87895	POSITIVE
8959	2	1/100		14.953	12.762	14.5	82.893	57.607	41.712	120.153	vaccinated	1	T1									46	Female	NO	NO	NO	6.84	139.057	POSITIVE	241.8	POSITIVE	3.96	86.328	POSITIVE	2.87895	POSITIVE
8959	2	1/400		10.266	8.41	10.466	40.126	27.118	11.995	104.3	vaccinated	1	T1									46	Female	NO	NO	NO	6.84	139.057	POSITIVE	241.8	POSITIVE	3.96	86.328	POSITIVE	2.87895	POSITIVE
8959	2	1/3200		8.014	5.808	6.934	13.716	7.809	3.392	114.504	vaccinated	1	T1									46	Female	NO	NO	NO	6.84	139.057	POSITIVE	241.8	POSITIVE	3.96	86.328	POSITIVE	2.87895	POSITIVE
9067	2	1/50		15.179	13.451	13.493	97.358	103.324	89.336	113.494	vaccinated	1	T2									46	Female	NO	NO	NO	36.61	744.281	POSITIVE	2440	POSITIVE	95.28	2077.1	POSITIVE	19.4737	POSITIVE
9067	2	1/100		13.642	10.716	10.492	106.149	107.235	70.921	112.881	vaccinated	1	T2									46	Female	NO	NO	NO	36.61	744.281	POSITIVE	2440	POSITIVE	95.28	2077.1	POSITIVE	19.4737	POSITIVE
9067	2	1/400		12.092	11.044	11.497	90.111	84.98	34.54	108.909	vaccinated	1	T2									46	Female	NO	NO	NO	36.61	744.281	POSITIVE	2440	POSITIVE	95.28	2077.1	POSITIVE	19.4737	POSITIVE
9067	2	1/3200		6.39	5.689	5.875	48.716	33.451	7.52	110.657	vaccinated	1	T2									46	Female	NO	NO	NO	36.61	744.281	POSITIVE	2440	POSITIVE	95.28	2077.1	POSITIVE	19.4737	POSITIVE
10319	2	1/50		16.06	12.859	14.356	93.293	87.725	51.035	111.714	vaccinated	1	T3									46	Female	NO	NO	NO	8.34	169.552	POSITIVE	#N/A	#N/A	#N/A	#N/A	#N/A	#N/A	#N/A
10319	2	1/100		13.738	11.157	11.414	87.481	75.27	29.109	116.02	vaccinated	1	T3									46	Female	NO	NO	NO	8.34	169.552	POSITIVE	#N/A	#N/A	#N/A	#N/A	#N/A	#N/A	#N/A
10319	2	1/400		9.858	7.315	8.702	51.486	41.064	10.641	113.142	vaccinated	1	T3									46	Female	NO	NO	NO	8.34	169.552	POSITIVE	#N/A	#N/A	#N/A	#N/A	#N/A	#N/A	#N/A
10319	2	1/3200		5.234	3.313	5.259	12.834	9.45	0.838	110.223	vaccinated	1	T3									46	Female	NO	NO	NO	8.34	169.552	POSITIVE	#N/A	#N/A	#N/A	#N/A	#N/A	#N/A	#N/A
8794	3	1/50		14.397	16.471	16.717	11.167	9.664	21.663	113.809	vaccinated	1	T0									38	Female	NO	NO	NO	0	0	NEGATIVE	<4,81	NEGATIVE	0	0	NEGATIVE	0.0210526	POSITIVE
8794	3	1/100		13.395	13.807	13.923	8.633	8.875	16.551	113.422	vaccinated	1	T0									38	Female	NO	NO	NO	0	0	NEGATIVE	<4,81	NEGATIVE	0	0	NEGATIVE	0.0210526	POSITIVE
8794	3	1/400		11.816	12.637	11.841	8.109	7.357	8.876	112.471	vaccinated	1	T0									38	Female	NO	NO	NO	0	0	NEGATIVE	<4,81	NEGATIVE	0	0	NEGATIVE	0.0210526	POSITIVE
8794	3	1/3200		8.117	7.363	8.719	4.569	4.643	1.559	110.334	vaccinated	1	T0									38	Female	NO	NO	NO	0	0	NEGATIVE	<4,81	NEGATIVE	0	0	NEGATIVE	0.0210526	POSITIVE
8911	3	1/50		16.112	14.77	13.386	101.248	85.84	83.97	108.184	vaccinated	1	T1									38	Female	NO	NO	NO	15.83	321.824	POSITIVE	733.2	POSITIVE	12.23	266.614	POSITIVE	3.86316	POSITIVE
8911	3	1/100		13.534	14.1	14.583	93.936	72.446	71.017	114.185	vaccinated	1	T1									38	Female	NO	NO	NO	15.83	321.824	POSITIVE	733.2	POSITIVE	12.23	266.614	POSITIVE	3.86316	POSITIVE
8911	3	1/400		12.199	9.968	11.612	68.991	41.159	43.529	109.498	vaccinated	1	T1									38	Female	NO	NO	NO	15.83	321.824	POSITIVE	733.2	POSITIVE	12.23	266.614	POSITIVE	3.86316	POSITIVE
8911	3	1/3200		8.786	5.736	7.83	23.152	11.489	10.665	107.577	vaccinated	1	T1									38	Female	NO	NO	NO	15.83	321.824	POSITIVE	733.2	POSITIVE	12.23	266.614	POSITIVE	3.86316	POSITIVE
9017	3	1/50		15.248	17.92	14.149	106.301	109.645	83.031	111.702	vaccinated	1	T2									38	Female	NO	NO	NO	53.24	1082.37	POSITIVE	1544.4	POSITIVE	62.88	1370.78	POSITIVE	19.3158	POSITIVE
9017	3	1/100		14.482	16.723	14.805	104.101	103.199	70.877	113.233	vaccinated	1	T2									38	Female	NO	NO	NO	53.24	1082.37	POSITIVE	1544.4	POSITIVE	62.88	1370.78	POSITIVE	19.3158	POSITIVE
9017	3	1/400		13.225	11.241	11.88	97.843	81.727	46.183	114.242	vaccinated	1	T2									38	Female	NO	NO	NO	53.24	1082.37	POSITIVE	1544.4	POSITIVE	62.88	1370.78	POSITIVE	19.3158	POSITIVE
9017	3	1/3200		9.195	7.591	9.005	51.045	32.499	10.882	108.218	vaccinated	1	T2									38	Female	NO	NO	NO	53.24	1082.37	POSITIVE	1544.4	POSITIVE	62.88	1370.78	POSITIVE	19.3158	POSITIVE
10377	3	1/50		16.091	23.846	15.6	81.919	66.787	43.704	112.427	vaccinated	1	T3									38	Female	NO	NO	NO	2.33	47.3689	POSITIVE	#N/A	#N/A	#N/A	#N/A	#N/A	#N/A	#N/A
10377	3	1/100		14.512	12.767	15.445	65.331	49.763	35.793	113.035	vaccinated	1	T3									38	Female	NO	NO	NO	2.33	47.3689	POSITIVE	#N/A	#N/A	#N/A	#N/A	#N/A	#N/A	#N/A
10377	3	1/400		12.069	10.419	11.751	38.483	25.338	16.549	113.807	vaccinated	1	T3									38	Female	NO	NO	NO	2.33	47.3689	POSITIVE	#N/A	#N/A	#N/A	#N/A	#N/A	#N/A	#N/A
10377	3	1/3200		9.488	5.878	10.281	11.852	8.688	4.217	110.75	vaccinated	1	T3									38	Female	NO	NO	NO	2.33	47.3689	POSITIVE	#N/A	#N/A	#N/A	#N/A	#N/A	#N/A	#N/A
8780	4	1/50		28.43	16.945	13.308	15.454	8.495	41.728	115.34	vaccinated	1	T0									30	Female	NO	NO	NO	0	0	NEGATIVE	<4,81	NEGATIVE	0	0	NEGATIVE	0.0368421	POSITIVE
8780	4	1/100		19.21	12.761	12.502	10.539	7.915	33.952	111.622	vaccinated	1	T0									30	Female	NO	NO	NO	0	0	NEGATIVE	<4,81	NEGATIVE	0	0	NEGATIVE	0.0368421	POSITIVE
8780	4	1/400		10.865	6.53	9.179	6.261	4.386	22.201	114.825	vaccinated	1	T0									30	Female	NO	NO	NO	0	0	NEGATIVE	<4,81	NEGATIVE	0	0	NEGATIVE	0.0368421	POSITIVE
8780	4	1/3200		1.241	1.651	1.879	1.4	1.621	6.181	111.864	vaccinated	1	T0									30	Female	NO	NO	NO	0	0	NEGATIVE	<4,81	NEGATIVE	0	0	NEGATIVE	0.0368421	POSITIVE
8948	4	1/50		35.323	16.139	10.726	106.3	99.208	64.942	111.694	vaccinated	1	T1									30	Female	NO	NO	NO	19.21	390.539	POSITIVE	959.4	POSITIVE	17.04	371.472	POSITIVE	2.45263	POSITIVE
8948	4	1/100		25.757	10.183	10.899	98.922	87.418	58.931	112.387	vaccinated	1	T1									30	Female	NO	NO	NO	19.21	390.539	POSITIVE	959.4	POSITIVE	17.04	371.472	POSITIVE	2.45263	POSITIVE
8948	4	1/400		8.216	6.103	6.173	64.8	52.319	34.304	109.514	vaccinated	1	T1									30	Female	NO	NO	NO	19.21	390.539	POSITIVE	959.4	POSITIVE	17.04	371.472	POSITIVE	2.45263	POSITIVE
8948	4	1/3200		2.331	1.934	2.171	29.694	14.96	15.077	112.839	vaccinated	1	T1									30	Female	NO	NO	NO	19.21	390.539	POSITIVE	959.4	POSITIVE	17.04	371.472	POSITIVE	2.45263	POSITIVE
9033	4	1/50		17.412	12.721	9.807	95.459	107.557	85.766	109.468	vaccinated	1	T2									30	Female	NO	NO	NO	47.31	961.812	POSITIVE	6610	POSITIVE	220.2	4800.36	POSITIVE	19.9789	POSITIVE
9033	4	1/100		12.216	8.775	9.469	97.975	110.581	69.728	110.707	vaccinated	1	T2									30	Female	NO	NO	NO	47.31	961.812	POSITIVE	6610	POSITIVE	220.2	4800.36	POSITIVE	19.9789	POSITIVE
9033	4	1/400		7.94	5.711	6.413	104.741	107.341	43.36	108.797	vaccinated	1	T2									30	Female	NO	NO	NO	47.31	961.812	POSITIVE	6610	POSITIVE	220.2	4800.36	POSITIVE	19.9789	POSITIVE
9033	4	1/3200		2.074	1.646	0.767	81.278	66.386	17.013	112.174	vaccinated	1	T2									30	Female	NO	NO	NO	47.31	961.812	POSITIVE	6610	POSITIVE	220.2	4800.36	POSITIVE	19.9789	POSITIVE
10364	4	1/50		20.224	16.003	9.853	99.59	102.991	48.92	106.708	vaccinated	1	T3									30	Female	NO	NO	NO	39.6	805.068	POSITIVE	#N/A	#N/A	#N/A	#N/A	#N/A	#N/A	#N/A
10364	4	1/100		13.932	10.97	10.177	95.365	96.91	39.804	108.698	vaccinated	1	T3									30	Female	NO	NO	NO	39.6	805.068	POSITIVE	#N/A	#N/A	#N/A	#N/A	#N/A	#N/A	#N/A
10364	4	1/400		7.468	6.567	7.492	82.608	78.802	21.049	112.716	vaccinated	1	T3									30	Female	NO	NO	NO	39.6	805.068	POSITIVE	#N/A	#N/A	#N/A	#N/A	#N/A	#N/A	#N/A
10364	4	1/3200		0.86	0.767	0.749	32.673	26.591	4.6	113.72	vaccinated	1	T3									30	Female	NO	NO	NO	39.6	805.068	POSITIVE	#N/A	#N/A	#N/A	#N/A	#N/A	#N/A	#N/A
8760	5	1/50		9.181	10.302	11.913	9.529	6.903	21.911	112.682	vaccinated	1	T0									65	Male	NO	NO	NO	0	0	NEGATIVE	<4,81	NEGATIVE	0.3	6.54	NEGATIVE	0.0157895	POSITIVE
8760	5	1/100		7.423	9.131	10.051	6.314	6.139	26.177	113.926	vaccinated	1	T0									65	Male	NO	NO	NO	0	0	NEGATIVE	<4,81	NEGATIVE	0.3	6.54	NEGATIVE	0.0157895	POSITIVE
8760	5	1/400		3.011	3.391	3.472	2.944	2.832	9.277	113.186	vaccinated	1	T0									65	Male	NO	NO	NO	0	0	NEGATIVE	<4,81	NEGATIVE	0.3	6.54	NEGATIVE	0.0157895	POSITIVE
8760	5	1/3200		0.345	0.325	0.448	0.312	0.359	1.189	110.623	vaccinated	1	T0									65	Male	NO	NO	NO	0	0	NEGATIVE	<4,81	NEGATIVE	0.3	6.54	NEGATIVE	0.0157895	POSITIVE
8913	5	1/50		8.471	9.836	12.328	77.941	62.387	42.628	108.03	vaccinated	1	T1									65	Male	NO	NO	NO	4.6	93.518	POSITIVE	206.18	POSITIVE	3.1	67.58	POSITIVE	1.4	POSITIVE
8913	5	1/100		6.643	7.817	8.635	60.598	47.93	29.051	106.849	vaccinated	1	T1									65	Male	NO	NO	NO	4.6	93.518	POSITIVE	206.18	POSITIVE	3.1	67.58	POSITIVE	1.4	POSITIVE
8913	5	1/400		2.978	3.375	4.327	34.294	22.17	16.947	110.48	vaccinated	1	T1									65	Male	NO	NO	NO	4.6	93.518	POSITIVE	206.18	POSITIVE	3.1	67.58	POSITIVE	1.4	POSITIVE
8913	5	1/3200		0.503	0.273	0.723	6.694	3.682	3.249	112.715	vaccinated	1	T1									65	Male	NO	NO	NO	4.6	93.518	POSITIVE	206.18	POSITIVE	3.1	67.58	POSITIVE	1.4	POSITIVE
9016	5	1/50		9.35	10.176	12.051	103.812	102.348	54.175	109.998	vaccinated	1	T2									65	Male	NO	NO	NO	37.85	769.49	POSITIVE	712.4	POSITIVE	28.41	619.338	POSITIVE	17.8947	POSITIVE
9016	5	1/100		6.931	8.076	8.182	100.541	93.794	44.527	108.615	vaccinated	1	T2									65	Male	NO	NO	NO	37.85	769.49	POSITIVE	712.4	POSITIVE	28.41	619.338	POSITIVE	17.8947	POSITIVE
9016	5	1/400		2.815	2.829	3.457	84.802	56.676	19.852	112.836	vaccinated	1	T2									65	Male	NO	NO	NO	37.85	769.49	POSITIVE	712.4	POSITIVE	28.41	619.338	POSITIVE	17.8947	POSITIVE
9016	5	1/3200		0.294	0.305	0.191	39.586	18.372	5.072	109.529	vaccinated	1	T2									65	Male	NO	NO	NO	37.85	769.49	POSITIVE	712.4	POSITIVE	28.41	619.338	POSITIVE	17.8947	POSITIVE
10340	5	1/50		8.998	9.348	9.855	81.213	61.519	34.636	109.006	vaccinated	1	T3									65	Male	NO	NO	NO	3.51	71.3583	POSITIVE	#N/A	#N/A	#N/A	#N/A	#N/A	#N/A	#N/A
10340	5	1/100		7.199	7.231	8.495	66.185	45.415	31.802	109.956	vaccinated	1	T3									65	Male	NO	NO	NO	3.51	71.3583	POSITIVE	#N/A	#N/A	#N/A	#N/A	#N/A	#N/A	#N/A
10340	5	1/400		2.907	3.02	3.732	33.269	18.613	12.807	110.422	vaccinated	1	T3									65	Male	NO	NO	NO	3.51	71.3583	POSITIVE	#N/A	#N/A	#N/A	#N/A	#N/A	#N/A	#N/A
10340	5	1/3200		0.6	0.217	0.421	7.441	3.169	2.368	110.701	vaccinated	1	T3									65	Male	NO	NO	NO	3.51	71.3583	POSITIVE	#N/A	#N/A	#N/A	#N/A	#N/A	#N/A	#N/A
8781	6	1/50		12.367	9.89	11.671	28.906	20.374	40.331	111.022	vaccinated	2	T0									39	Female	YES	YES	YES	0.18	3.6594	NEGATIVE	12.454	NEGATIVE	0.62	13.516	NEGATIVE	5.38947	POSITIVE
8781	6	1/100		10.709	7.827	11.092	21.724	14.425	28.644	109.97	vaccinated	2	T0									39	Female	YES	YES	YES	0.18	3.6594	NEGATIVE	12.454	NEGATIVE	0.62	13.516	NEGATIVE	5.38947	POSITIVE
8781	6	1/400		7.843	4.357	9.089	8.598	7.299	10.204	112.605	vaccinated	2	T0									39	Female	YES	YES	YES	0.18	3.6594	NEGATIVE	12.454	NEGATIVE	0.62	13.516	NEGATIVE	5.38947	POSITIVE
8781	6	1/3200		3.039	0.528	3.447	2.939	2.825	1.765	114.246	vaccinated	2	T0									39	Female	YES	YES	YES	0.18	3.6594	NEGATIVE	12.454	NEGATIVE	0.62	13.516	NEGATIVE	5.38947	POSITIVE
8990	6	1/50		10.399	7.612	9.024	88.174	107.095	106.257	110.766	vaccinated	2	T2									39	Female	YES	YES	YES	45.8	931.114	POSITIVE	4520	POSITIVE	111,19	2423.94	POSITIVE	>21	POSITIVE
8990	6	1/100		9.652	6.536	9.322	86.88	106.037	95.483	110.157	vaccinated	2	T2									39	Female	YES	YES	YES	45.8	931.114	POSITIVE	4520	POSITIVE	111,19	2423.94	POSITIVE	>21	POSITIVE
8990	6	1/400		6.601	3.897	5.857	96.212	100.281	75.615	110.637	vaccinated	2	T2									39	Female	YES	YES	YES	45.8	931.114	POSITIVE	4520	POSITIVE	111,19	2423.94	POSITIVE	>21	POSITIVE
8990	6	1/3200		2.193	1.197	2.332	77.442	64.79	30.525	110.71	vaccinated	2	T2									39	Female	YES	YES	YES	45.8	931.114	POSITIVE	4520	POSITIVE	111,19	2423.94	POSITIVE	>21	POSITIVE
10326	6	1/50		10.759	7.963	9.016	96.748	104.137	58.349	113.501	vaccinated	2	T3									39	Female	YES	YES	YES	37.5	762.375	POSITIVE	#N/A	#N/A	#N/A	#N/A	#N/A	#N/A	#N/A
10326	6	1/100		8.544	6.329	8.783	93.29	92.985	43.344	110.379	vaccinated	2	T3									39	Female	YES	YES	YES	37.5	762.375	POSITIVE	#N/A	#N/A	#N/A	#N/A	#N/A	#N/A	#N/A
10326	6	1/400		6.277	4.603	6.984	83.805	75.878	24.075	113.766	vaccinated	2	T3									39	Female	YES	YES	YES	37.5	762.375	POSITIVE	#N/A	#N/A	#N/A	#N/A	#N/A	#N/A	#N/A
10326	6	1/3200		1.53	0.69	1.864	44.181	30.583	4.389	110.061	vaccinated	2	T3									39	Female	YES	YES	YES	37.5	762.375	POSITIVE	#N/A	#N/A	#N/A	#N/A	#N/A	#N/A	#N/A
8775	7	1/50		12.786	9.877	15.056	8.344	6.825	14.756	119.111	vaccinated	1	T0									62	Female	NO	NO	NO	-0.01	-0.2033	NEGATIVE	<4,81	NEGATIVE	0.16	3.488	NEGATIVE	0.0157895	POSITIVE
8775	7	1/100		10.215	10.051	10.459	6.248	5.871	10.794	117.721	vaccinated	1	T0									62	Female	NO	NO	NO	-0.01	-0.2033	NEGATIVE	<4,81	NEGATIVE	0.16	3.488	NEGATIVE	0.0157895	POSITIVE
8775	7	1/400		3.181	4.07	4.187	2.844	2.339	3.823	113.369	vaccinated	1	T0									62	Female	NO	NO	NO	-0.01	-0.2033	NEGATIVE	<4,81	NEGATIVE	0.16	3.488	NEGATIVE	0.0157895	POSITIVE
8775	7	1/3200		0.084	0.166	0.362	0.338	0.377	0.288	115.915	vaccinated	1	T0									62	Female	NO	NO	NO	-0.01	-0.2033	NEGATIVE	<4,81	NEGATIVE	0.16	3.488	NEGATIVE	0.0157895	POSITIVE
8917	7	1/50		12.615	12.93	16.025	79.299	47.738	41.18	116.089	vaccinated	1	T1									62	Female	NO	NO	NO	2.65	53.8745	POSITIVE	86.58	POSITIVE	2.19	47.742	POSITIVE	5.10526	POSITIVE
8917	7	1/100		9.454	9.954	12.485	59.653	31.386	27.761	114.763	vaccinated	1	T1									62	Female	NO	NO	NO	2.65	53.8745	POSITIVE	86.58	POSITIVE	2.19	47.742	POSITIVE	5.10526	POSITIVE
8917	7	1/400		3.213	3.515	4.191	26.182	11.77	9.388	116.182	vaccinated	1	T1									62	Female	NO	NO	NO	2.65	53.8745	POSITIVE	86.58	POSITIVE	2.19	47.742	POSITIVE	5.10526	POSITIVE
8917	7	1/3200		0.285	0.139	0.313	4.957	1.857	0.825	115.334	vaccinated	1	T1									62	Female	NO	NO	NO	2.65	53.8745	POSITIVE	86.58	POSITIVE	2.19	47.742	POSITIVE	5.10526	POSITIVE
9013	7	1/50		14.566	14.085	15.978	110.484	108.312	74.97	117.899	vaccinated	1	T2									62	Female	NO	NO	NO	36.27	737.369	POSITIVE	1336.4	POSITIVE	48	1046.4	POSITIVE	20.1	POSITIVE
9013	7	1/100		10.817	11.334	11.573	110.444	100.736	60.963	115.178	vaccinated	1	T2									62	Female	NO	NO	NO	36.27	737.369	POSITIVE	1336.4	POSITIVE	48	1046.4	POSITIVE	20.1	POSITIVE
9013	7	1/400		4.704	3.934	4.705	94.051	74.148	27.16	116.709	vaccinated	1	T2									62	Female	NO	NO	NO	36.27	737.369	POSITIVE	1336.4	POSITIVE	48	1046.4	POSITIVE	20.1	POSITIVE
9013	7	1/3200		0.486	0.294	0.462	53.579	27.277	5.652	115.992	vaccinated	1	T2									62	Female	NO	NO	NO	36.27	737.369	POSITIVE	1336.4	POSITIVE	48	1046.4	POSITIVE	20.1	POSITIVE
10343	7	1/50		12.637	10.587	14.927	104.867	95.757	46.391	115.726	vaccinated	1	T3									62	Female	NO	NO	NO	11.8	239.894	POSITIVE	#N/A	#N/A	#N/A	#N/A	#N/A	#N/A	#N/A
10343	7	1/100		9.949	9.813	12.374	98.503	83.845	32.04	117.679	vaccinated	1	T3									62	Female	NO	NO	NO	11.8	239.894	POSITIVE	#N/A	#N/A	#N/A	#N/A	#N/A	#N/A	#N/A
10343	7	1/400		3.423	2.913	3.894	69.646	48.537	12.924	119.191	vaccinated	1	T3									62	Female	NO	NO	NO	11.8	239.894	POSITIVE	#N/A	#N/A	#N/A	#N/A	#N/A	#N/A	#N/A
10343	7	1/3200		0.486	0.214	0.134	19.65	9.907	1.396	117.869	vaccinated	1	T3									62	Female	NO	NO	NO	11.8	239.894	POSITIVE	#N/A	#N/A	#N/A	#N/A	#N/A	#N/A	#N/A
8782	8	1/50		13.565	11.657	14.816	7.124	7.119	29.381	116.921	vaccinated	1	T0									27	Female	NO	NO	NO	0	0	NEGATIVE	<4,81	NEGATIVE	0	0	NEGATIVE	0.0315789	POSITIVE
8782	8	1/100		11.529	10.382	13.794	7.567	7.232	19.034	114.771	vaccinated	1	T0									27	Female	NO	NO	NO	0	0	NEGATIVE	<4,81	NEGATIVE	0	0	NEGATIVE	0.0315789	POSITIVE
8782	8	1/400		6.794	5.004	8.196	3.864	4.472	5.719	115.516	vaccinated	1	T0									27	Female	NO	NO	NO	0	0	NEGATIVE	<4,81	NEGATIVE	0	0	NEGATIVE	0.0315789	POSITIVE
8782	8	1/3200		0.659	0.4	0.876	1.116	1.088	0.417	113.105	vaccinated	1	T0									27	Female	NO	NO	NO	0	0	NEGATIVE	<4,81	NEGATIVE	0	0	NEGATIVE	0.0315789	POSITIVE
8992	8	1/50		14.84	15.244	16.055	76.536	58.311	48.089	115.491	vaccinated	1	T1									27	Female	NO	NO	NO	3.33	67.6989	POSITIVE	71.5	POSITIVE	1.82	39.676	POSITIVE	6.56842	POSITIVE
8992	8	1/100		12.553	12.204	14.45	60.801	42.092	33.28	117.689	vaccinated	1	T1									27	Female	NO	NO	NO	3.33	67.6989	POSITIVE	71.5	POSITIVE	1.82	39.676	POSITIVE	6.56842	POSITIVE
8992	8	1/400		5.402	4.85	6.043	27.58	16.953	10.681	116.357	vaccinated	1	T1									27	Female	NO	NO	NO	3.33	67.6989	POSITIVE	71.5	POSITIVE	1.82	39.676	POSITIVE	6.56842	POSITIVE
8992	8	1/3200		0.953	0.418	0.737	5.347	3.466	1.359	116.714	vaccinated	1	T1									27	Female	NO	NO	NO	3.33	67.6989	POSITIVE	71.5	POSITIVE	1.82	39.676	POSITIVE	6.56842	POSITIVE
9083	8	1/50		12.701	14.467	15.35	111.548	115.912	81.147	118.961	vaccinated	1	T2									27	Female	NO	NO	NO	39.44	801.815	POSITIVE	1980	POSITIVE	124.87	2722.17	POSITIVE	20.6947	POSITIVE
9083	8	1/100		10.761	10.124	13.611	112.467	112.187	65.451	118.997	vaccinated	1	T2									27	Female	NO	NO	NO	39.44	801.815	POSITIVE	1980	POSITIVE	124.87	2722.17	POSITIVE	20.6947	POSITIVE
9083	8	1/400		6.009	7.13	7.799	104.383	91.637	30.356	119.177	vaccinated	1	T2									27	Female	NO	NO	NO	39.44	801.815	POSITIVE	1980	POSITIVE	124.87	2722.17	POSITIVE	20.6947	POSITIVE
9083	8	1/3200		0.953	0.703	0.959	68.51	45.583	6.105	119.889	vaccinated	1	T2									27	Female	NO	NO	NO	39.44	801.815	POSITIVE	1980	POSITIVE	124.87	2722.17	POSITIVE	20.6947	POSITIVE
10380	8	1/50		14.443	9.89	14.727	109.796	104.118	68.576	121.995	vaccinated	1	T3									27	Female	NO	NO	NO	15.21	309.219	POSITIVE	#N/A	#N/A	#N/A	#N/A	#N/A	#N/A	#N/A
10380	8	1/100		11.083	9.374	12.713	106.868	95.307	52.221	122.243	vaccinated	1	T3									27	Female	NO	NO	NO	15.21	309.219	POSITIVE	#N/A	#N/A	#N/A	#N/A	#N/A	#N/A	#N/A
10380	8	1/400		4.916	3.753	4.518	76.209	61.326	18.817	121.7	vaccinated	1	T3									27	Female	NO	NO	NO	15.21	309.219	POSITIVE	#N/A	#N/A	#N/A	#N/A	#N/A	#N/A	#N/A
10380	8	1/3200		0.541	0.333	0.428	28.65	16.036	3.095	120.212	vaccinated	1	T3									27	Female	NO	NO	NO	15.21	309.219	POSITIVE	#N/A	#N/A	#N/A	#N/A	#N/A	#N/A	#N/A
8804	9	1/50		24.484	18.699	16.151	11.499	11.009	41.345	111.802	vaccinated	1	T0									35	Female	NO	NO	NO	0.01	0.2033	NEGATIVE	<4,81	NEGATIVE	0.02	0.436	NEGATIVE	0.0210526	POSITIVE
8804	9	1/100		20.769	16.906	17.301	9.341	10.693	28.243	112.65	vaccinated	1	T0									35	Female	NO	NO	NO	0.01	0.2033	NEGATIVE	<4,81	NEGATIVE	0.02	0.436	NEGATIVE	0.0210526	POSITIVE
8804	9	1/400		21.028	14.196	15.615	7.521	7.812	13.155	117.662	vaccinated	1	T0									35	Female	NO	NO	NO	0.01	0.2033	NEGATIVE	<4,81	NEGATIVE	0.02	0.436	NEGATIVE	0.0210526	POSITIVE
8804	9	1/3200		11.194	7.821	11.842	4.586	5.567	2.435	115.965	vaccinated	1	T0									35	Female	NO	NO	NO	0.01	0.2033	NEGATIVE	<4,81	NEGATIVE	0.02	0.436	NEGATIVE	0.0210526	POSITIVE
8951	9	1/50		35.255	21.24	18.007	95.817	83.829	65.047	110.037	vaccinated	1	T1									35	Female	NO	NO	NO	8.53	173.415	POSITIVE	325	POSITIVE	4.62	100.716	POSITIVE	1.31579	POSITIVE
8951	9	1/100		30.941	14.979	16.014	85.029	69.128	51.698	114.365	vaccinated	1	T1									35	Female	NO	NO	NO	8.53	173.415	POSITIVE	325	POSITIVE	4.62	100.716	POSITIVE	1.31579	POSITIVE
8951	9	1/400		21.898	13.435	15.114	56.545	37.663	26.503	116.241	vaccinated	1	T1									35	Female	NO	NO	NO	8.53	173.415	POSITIVE	325	POSITIVE	4.62	100.716	POSITIVE	1.31579	POSITIVE
8951	9	1/3200		10.484	7.14	11.572	17.007	11.704	5.151	112.357	vaccinated	1	T1									35	Female	NO	NO	NO	8.53	173.415	POSITIVE	325	POSITIVE	4.62	100.716	POSITIVE	1.31579	POSITIVE
9023	9	1/50		35.18	25.802	18.594	113.593	115.135	83.426	113.879	vaccinated	1	T2									35	Female	NO	NO	NO	29.07	590.993	POSITIVE	2030	POSITIVE	58.51	1275.52	POSITIVE	8.47895	POSITIVE
9023	9	1/100		28.004	19.646	17.216	113.572	113.9	70.388	116.087	vaccinated	1	T2									35	Female	NO	NO	NO	29.07	590.993	POSITIVE	2030	POSITIVE	58.51	1275.52	POSITIVE	8.47895	POSITIVE
9023	9	1/400		19.599	12.678	16.923	101.423	91.533	41.858	116.127	vaccinated	1	T2									35	Female	NO	NO	NO	29.07	590.993	POSITIVE	2030	POSITIVE	58.51	1275.52	POSITIVE	8.47895	POSITIVE
9023	9	1/3200		10.121	6.693	11.845	55.936	43.418	10.44	112.538	vaccinated	1	T2									35	Female	NO	NO	NO	29.07	590.993	POSITIVE	2030	POSITIVE	58.51	1275.52	POSITIVE	8.47895	POSITIVE
10355	9	1/50		42.902	20.251	21.59	99.346	93.106	65.1	112.773	vaccinated	1	T3									35	Female	NO	NO	NO	8.18	166.299	POSITIVE	#N/A	#N/A	#N/A	#N/A	#N/A	#N/A	#N/A
10355	9	1/100		36.914	15.811	20.438	88.694	78.579	52.199	112.641	vaccinated	1	T3									35	Female	NO	NO	NO	8.18	166.299	POSITIVE	#N/A	#N/A	#N/A	#N/A	#N/A	#N/A	#N/A
10355	9	1/400		21.531	11.703	15.667	61.64	46.61	26.527	114.868	vaccinated	1	T3									35	Female	NO	NO	NO	8.18	166.299	POSITIVE	#N/A	#N/A	#N/A	#N/A	#N/A	#N/A	#N/A
10355	9	1/3200		11.207	7.074	12.461	20.122	14.706	5.968	113.523	vaccinated	1	T3									35	Female	NO	NO	NO	8.18	166.299	POSITIVE	#N/A	#N/A	#N/A	#N/A	#N/A	#N/A	#N/A
8819	10	1/50		5.072	5.418	5.533	4.918	3.615	10.508	112.466	vaccinated	1	T0									51	Female	NO	NO	NO	0	0	NEGATIVE	<4,81	NEGATIVE	0	0	NEGATIVE	0.621053	POSITIVE
8819	10	1/100		2.984	3.58	3.414	3.216	2.732	6.866	114.888	vaccinated	1	T0									51	Female	NO	NO	NO	0	0	NEGATIVE	<4,81	NEGATIVE	0	0	NEGATIVE	0.621053	POSITIVE
8819	10	1/400		0.899	1.207	0.917	1.174	1.156	2.03	113.074	vaccinated	1	T0									51	Female	NO	NO	NO	0	0	NEGATIVE	<4,81	NEGATIVE	0	0	NEGATIVE	0.621053	POSITIVE
8819	10	1/3200		0.036	0.135	0.193	0.201	0.389	0.395	118.775	vaccinated	1	T0									51	Female	NO	NO	NO	0	0	NEGATIVE	<4,81	NEGATIVE	0	0	NEGATIVE	0.621053	POSITIVE
8975	10	1/50		10.259	6.126	4.617	105.812	78.314	46.322	116.255	vaccinated	1	T1									51	Female	NO	NO	NO	12.54	254.938	POSITIVE	304.2	POSITIVE	7.99	174.182	POSITIVE	11.6579	POSITIVE
8975	10	1/100		5.609	4.221	3.02	95.218	56.104	33.664	117.089	vaccinated	1	T1									51	Female	NO	NO	NO	12.54	254.938	POSITIVE	304.2	POSITIVE	7.99	174.182	POSITIVE	11.6579	POSITIVE
8975	10	1/400		1.384	1.309	0.83	64.358	28.428	17.663	115.578	vaccinated	1	T1									51	Female	NO	NO	NO	12.54	254.938	POSITIVE	304.2	POSITIVE	7.99	174.182	POSITIVE	11.6579	POSITIVE
8975	10	1/3200		0	0	0.023	16.999	4.856	2.88	114.469	vaccinated	1	T1									51	Female	NO	NO	NO	12.54	254.938	POSITIVE	304.2	POSITIVE	7.99	174.182	POSITIVE	11.6579	POSITIVE
9094	10	1/50		5.929	7.215	5.221	111.715	117.781	73.871	118.898	vaccinated	1	T2									51	Female	NO	NO	NO	42.94	872.97	POSITIVE	3480	POSITIVE	97.41	2123.54	POSITIVE	19.9947	POSITIVE
9094	10	1/100		3.768	3.847	3.066	114.653	117.318	57.839	119.244	vaccinated	1	T2									51	Female	NO	NO	NO	42.94	872.97	POSITIVE	3480	POSITIVE	97.41	2123.54	POSITIVE	19.9947	POSITIVE
9094	10	1/400		0.926	1.179	0.657	111.783	101.646	29.923	121.389	vaccinated	1	T2									51	Female	NO	NO	NO	42.94	872.97	POSITIVE	3480	POSITIVE	97.41	2123.54	POSITIVE	19.9947	POSITIVE
9094	10	1/3200		0.259	0.123	0.099	68.486	48.493	5.311	113.457	vaccinated	1	T2									51	Female	NO	NO	NO	42.94	872.97	POSITIVE	3480	POSITIVE	97.41	2123.54	POSITIVE	19.9947	POSITIVE
10348	10	1/50		8.25	3.844	3.57	113.49	108.948	56.791	123.484	vaccinated	1	T3									51	Female	NO	NO	NO	18.34	372.852	POSITIVE	#N/A	#N/A	#N/A	#N/A	#N/A	#N/A	#N/A
10348	10	1/100		4.785	4.982	2.597	103.17	94.854	37.639	121.563	vaccinated	1	T3									51	Female	NO	NO	NO	18.34	372.852	POSITIVE	#N/A	#N/A	#N/A	#N/A	#N/A	#N/A	#N/A
10348	10	1/400		1.595	0.496	0.416	77.995	62.204	17.931	126.445	vaccinated	1	T3									51	Female	NO	NO	NO	18.34	372.852	POSITIVE	#N/A	#N/A	#N/A	#N/A	#N/A	#N/A	#N/A
10348	10	1/3200		0.154	0	0.169	26.792	15.655	2.964	120.2	vaccinated	1	T3									51	Female	NO	NO	NO	18.34	372.852	POSITIVE	#N/A	#N/A	#N/A	#N/A	#N/A	#N/A	#N/A
8776	11	1/50		10.097	10.65	12.153	8.546	9.643	18.518	114.085	vaccinated	1	T0									44	Female	NO	NO	NO	0.02	0.4066	NEGATIVE	<4,81	NEGATIVE	0.06	1.308	NEGATIVE	0.0263158	POSITIVE
8776	11	1/100		9.929	10.435	11.992	7.512	7.632	14.594	114.968	vaccinated	1	T0									44	Female	NO	NO	NO	0.02	0.4066	NEGATIVE	<4,81	NEGATIVE	0.06	1.308	NEGATIVE	0.0263158	POSITIVE
8776	11	1/400		3.93	3.66	5.542	3.231	3.439	5.529	118.654	vaccinated	1	T0									44	Female	NO	NO	NO	0.02	0.4066	NEGATIVE	<4,81	NEGATIVE	0.06	1.308	NEGATIVE	0.0263158	POSITIVE
8776	11	1/3200		0.347	0.576	0.89	1.019	0.867	0.779	117.846	vaccinated	1	T0									44	Female	NO	NO	NO	0.02	0.4066	NEGATIVE	<4,81	NEGATIVE	0.06	1.308	NEGATIVE	0.0263158	POSITIVE
8920	11	1/50		11.167	14.895	18.26	43.461	28.65	25.559	112.124	vaccinated	1	T1									44	Female	NO	NO	NO	0.63	12.8079	NEGATIVE	17.134	NEGATIVE	0.6	13.08	NEGATIVE	2.82632	POSITIVE
8920	11	1/100		9.39	9.131	12.814	30.591	17.874	17.158	112.253	vaccinated	1	T1									44	Female	NO	NO	NO	0.63	12.8079	NEGATIVE	17.134	NEGATIVE	0.6	13.08	NEGATIVE	2.82632	POSITIVE
8920	11	1/400		3.586	4.606	5.502	10.468	6.19	6.56	114.98	vaccinated	1	T1									44	Female	NO	NO	NO	0.63	12.8079	NEGATIVE	17.134	NEGATIVE	0.6	13.08	NEGATIVE	2.82632	POSITIVE
8920	11	1/3200		0.541	0.271	0.528	1.574	1.296	0.631	117.047	vaccinated	1	T1									44	Female	NO	NO	NO	0.63	12.8079	NEGATIVE	17.134	NEGATIVE	0.6	13.08	NEGATIVE	2.82632	POSITIVE
9031	11	1/50		11.728	15.297	14.082	108.504	102.528	50.341	113.236	vaccinated	1	T2									44	Female	NO	NO	NO	52.33	1063.87	POSITIVE	535.6	POSITIVE	13.78	300.404	POSITIVE	18.7421	POSITIVE
9031	11	1/100		9.055	10.138	14.851	101.052	90.426	35.137	115.496	vaccinated	1	T2									44	Female	NO	NO	NO	52.33	1063.87	POSITIVE	535.6	POSITIVE	13.78	300.404	POSITIVE	18.7421	POSITIVE
9031	11	1/400		4.114	4.519	5.974	75.445	56.513	14.217	117	vaccinated	1	T2									44	Female	NO	NO	NO	52.33	1063.87	POSITIVE	535.6	POSITIVE	13.78	300.404	POSITIVE	18.7421	POSITIVE
9031	11	1/3200		0.493	0.261	0.585	28.666	15.227	3.467	115.771	vaccinated	1	T2									44	Female	NO	NO	NO	52.33	1063.87	POSITIVE	535.6	POSITIVE	13.78	300.404	POSITIVE	18.7421	POSITIVE
10323	11	1/50		11.477	13.447	15.014	101.095	107.479	57.501	112.638	vaccinated	1	T3									44	Female	NO	NO	NO	17.16	348.863	POSITIVE	#N/A	#N/A	#N/A	#N/A	#N/A	#N/A	#N/A
10323	11	1/100		10.53	9.817	12.991	99.976	99.324	44.079	113.521	vaccinated	1	T3									44	Female	NO	NO	NO	17.16	348.863	POSITIVE	#N/A	#N/A	#N/A	#N/A	#N/A	#N/A	#N/A
10323	11	1/400		4.207	6.007	5.976	80.049	79.706	18.211	120.346	vaccinated	1	T3									44	Female	NO	NO	NO	17.16	348.863	POSITIVE	#N/A	#N/A	#N/A	#N/A	#N/A	#N/A	#N/A
10323	11	1/3200		0.621	0.476	0.628	35.057	28.15	3.01	118.327	vaccinated	1	T3									44	Female	NO	NO	NO	17.16	348.863	POSITIVE	#N/A	#N/A	#N/A	#N/A	#N/A	#N/A	#N/A
8765	12	1/50		13.699	12.695	14.897	8.245	7.946	14.683	116.342	vaccinated	1	T0									49	Female	NO	NO	NO	0	0	NEGATIVE	<4,81	NEGATIVE	0	0	NEGATIVE	0.0421053	POSITIVE
8765	12	1/100		12.72	11.332	13.561	8.053	7.165	8.893	114.043	vaccinated	1	T0									49	Female	NO	NO	NO	0	0	NEGATIVE	<4,81	NEGATIVE	0	0	NEGATIVE	0.0421053	POSITIVE
8765	12	1/400		10.604	7.46	12.489	6.355	6.36	3.279	109.171	vaccinated	1	T0									49	Female	NO	NO	NO	0	0	NEGATIVE	<4,81	NEGATIVE	0	0	NEGATIVE	0.0421053	POSITIVE
8765	12	1/3200		4.804	3.543	6.31	2.991	3.292	0.352	107.845	vaccinated	1	T0									49	Female	NO	NO	NO	0	0	NEGATIVE	<4,81	NEGATIVE	0	0	NEGATIVE	0.0421053	POSITIVE
9000	12	1/50		15.945	16.015	16.439	87.387	53.177	36.711	112.926	vaccinated	1	T1									49	Female	NO	NO	NO	5.63	114.458	POSITIVE	128.18	POSITIVE	3.28	71.504	POSITIVE	5.30526	POSITIVE
9000	12	1/100		13.578	11.093	13.145	70.354	37.69	23.264	113.92	vaccinated	1	T1									49	Female	NO	NO	NO	5.63	114.458	POSITIVE	128.18	POSITIVE	3.28	71.504	POSITIVE	5.30526	POSITIVE
9000	12	1/400		8.342	9.196	9.988	39.814	17.997	9.598	112.888	vaccinated	1	T1									49	Female	NO	NO	NO	5.63	114.458	POSITIVE	128.18	POSITIVE	3.28	71.504	POSITIVE	5.30526	POSITIVE
9000	12	1/3200		4.384	2.313	4.491	10.223	5.603	1.057	108.446	vaccinated	1	T1									49	Female	NO	NO	NO	5.63	114.458	POSITIVE	128.18	POSITIVE	3.28	71.504	POSITIVE	5.30526	POSITIVE
9044	12	1/50		15.619	17.966	17.436	108.604	104.383	90.288	111.685	vaccinated	1	T2									49	Female	NO	NO	NO	27.73	563.751	POSITIVE	1211.6	POSITIVE	32.49	708.282	POSITIVE	19.0632	POSITIVE
9044	12	1/100		13.16	12.975	14.588	106.048	96.381	72.99	114.284	vaccinated	1	T2									49	Female	NO	NO	NO	27.73	563.751	POSITIVE	1211.6	POSITIVE	32.49	708.282	POSITIVE	19.0632	POSITIVE
9044	12	1/400		12.237	9.643	14.099	86.108	69.84	43.092	112.528	vaccinated	1	T2									49	Female	NO	NO	NO	27.73	563.751	POSITIVE	1211.6	POSITIVE	32.49	708.282	POSITIVE	19.0632	POSITIVE
9044	12	1/3200		8.55	4.794	7.518	38.063	22.16	9.921	109.716	vaccinated	1	T2									49	Female	NO	NO	NO	27.73	563.751	POSITIVE	1211.6	POSITIVE	32.49	708.282	POSITIVE	19.0632	POSITIVE
10373	12	1/50		17.556	14.438	17.617	84.878	61.273	56.654	114.272	vaccinated	1	T3									49	Female	NO	NO	NO	4.12	83.7596	POSITIVE	#N/A	#N/A	#N/A	#N/A	#N/A	#N/A	#N/A
10373	12	1/100		14.583	12.532	15.382	64.057	43.649	35.105	111.584	vaccinated	1	T3									49	Female	NO	NO	NO	4.12	83.7596	POSITIVE	#N/A	#N/A	#N/A	#N/A	#N/A	#N/A	#N/A
10373	12	1/400		10.787	6.322	10.175	37.495	23.809	18.261	112.932	vaccinated	1	T3									49	Female	NO	NO	NO	4.12	83.7596	POSITIVE	#N/A	#N/A	#N/A	#N/A	#N/A	#N/A	#N/A
10373	12	1/3200		6.072	2.612	5.628	10.062	6.62	3.486	110.868	vaccinated	1	T3									49	Female	NO	NO	NO	4.12	83.7596	POSITIVE	#N/A	#N/A	#N/A	#N/A	#N/A	#N/A	#N/A
8786	13	1/50		10.969	11.098	14.951	12.713	7.619	16.596	113.841	vaccinated	1	T0									68	Female	NO	NO	NO	0.02	0.4066	NEGATIVE	<4,81	NEGATIVE	0.05	1.09	NEGATIVE	0.0210526	POSITIVE
8786	13	1/100		7.938	7.678	11.402	9.524	6.094	11.261	114.476	vaccinated	1	T0									68	Female	NO	NO	NO	0.02	0.4066	NEGATIVE	<4,81	NEGATIVE	0.05	1.09	NEGATIVE	0.0210526	POSITIVE
8786	13	1/400		3.659	4.125	4.825	3.908	3.247	4.108	117.453	vaccinated	1	T0									68	Female	NO	NO	NO	0.02	0.4066	NEGATIVE	<4,81	NEGATIVE	0.05	1.09	NEGATIVE	0.0210526	POSITIVE
8786	13	1/3200		0.356	0.039	0.4	0.494	0.796	0.377	113.685	vaccinated	1	T0									68	Female	NO	NO	NO	0.02	0.4066	NEGATIVE	<4,81	NEGATIVE	0.05	1.09	NEGATIVE	0.0210526	POSITIVE
8942	13	1/50		10.522	11.06	12.458	110.306	88.557	50.144	110.258	vaccinated	1	T1									68	Female	NO	NO	NO	27.42	557.449	POSITIVE	618.8	POSITIVE	23.42	510.556	POSITIVE	9.22105	POSITIVE
8942	13	1/100		9.197	8.136	9.094	105.317	75.042	36.114	110.354	vaccinated	1	T1									68	Female	NO	NO	NO	27.42	557.449	POSITIVE	618.8	POSITIVE	23.42	510.556	POSITIVE	9.22105	POSITIVE
8942	13	1/400		3.881	3.276	4.076	84.383	45.828	16.353	113.441	vaccinated	1	T1									68	Female	NO	NO	NO	27.42	557.449	POSITIVE	618.8	POSITIVE	23.42	510.556	POSITIVE	9.22105	POSITIVE
8942	13	1/3200		0.174	0.07	0.065	33.389	9.787	3.233	112.566	vaccinated	1	T1									68	Female	NO	NO	NO	27.42	557.449	POSITIVE	618.8	POSITIVE	23.42	510.556	POSITIVE	9.22105	POSITIVE
9027	13	1/50		11.29	10.451	13	104.025	114.461	81.253	110.906	vaccinated	1	T2									68	Female	NO	NO	NO	40.44	822.145	POSITIVE	3940	POSITIVE	130.82	2851.88	POSITIVE	15.5632	POSITIVE
9027	13	1/100		8.734	9.216	10.203	109.592	109.444	66.071	113.499	vaccinated	1	T2									68	Female	NO	NO	NO	40.44	822.145	POSITIVE	3940	POSITIVE	130.82	2851.88	POSITIVE	15.5632	POSITIVE
9027	13	1/400		3.437	3.123	4.181	107.173	98.166	35.324	116.049	vaccinated	1	T2									68	Female	NO	NO	NO	40.44	822.145	POSITIVE	3940	POSITIVE	130.82	2851.88	POSITIVE	15.5632	POSITIVE
9027	13	1/3200		0.471	0.176	1.194	77.864	51.656	9.616	110.975	vaccinated	1	T2									68	Female	NO	NO	NO	40.44	822.145	POSITIVE	3940	POSITIVE	130.82	2851.88	POSITIVE	15.5632	POSITIVE
10356	13	1/50		10.96	9.95	12.498	107.661	99.165	60.703	115.887	vaccinated	1	T3									68	Female	NO	NO	NO	14.4	292.752	POSITIVE	#N/A	#N/A	#N/A	#N/A	#N/A	#N/A	#N/A
10356	13	1/100		8.221	5.959	10.365	99.509	87.767	40.656	116.723	vaccinated	1	T3									68	Female	NO	NO	NO	14.4	292.752	POSITIVE	#N/A	#N/A	#N/A	#N/A	#N/A	#N/A	#N/A
10356	13	1/400		2.156	1.57	2.402	71.804	53.008	16.65	118.378	vaccinated	1	T3									68	Female	NO	NO	NO	14.4	292.752	POSITIVE	#N/A	#N/A	#N/A	#N/A	#N/A	#N/A	#N/A
10356	13	1/3200		0.063	0.188	0.344	24.208	12.299	3.326	116.017	vaccinated	1	T3									68	Female	NO	NO	NO	14.4	292.752	POSITIVE	#N/A	#N/A	#N/A	#N/A	#N/A	#N/A	#N/A
8774	14	1/50		12.016	8.394	13.638	7.834	7.436	5.047	112.717	vaccinated	1	T0									43	Male	NO	NO	NO	-0.01	-0.2033	NEGATIVE	<4,81	NEGATIVE	0.1	2.18	NEGATIVE	0.0157895	POSITIVE
8774	14	1/100		11.005	7.693	12.443	6.482	7.164	4.454	115.228	vaccinated	1	T0									43	Male	NO	NO	NO	-0.01	-0.2033	NEGATIVE	<4,81	NEGATIVE	0.1	2.18	NEGATIVE	0.0157895	POSITIVE
8774	14	1/400		6.174	3.413	7.696	3.786	4.386	0.641	113.342	vaccinated	1	T0									43	Male	NO	NO	NO	-0.01	-0.2033	NEGATIVE	<4,81	NEGATIVE	0.1	2.18	NEGATIVE	0.0157895	POSITIVE
8774	14	1/3200		0.938	0.486	0.942	0.836	1	0.142	108.659	vaccinated	1	T0									43	Male	NO	NO	NO	-0.01	-0.2033	NEGATIVE	<4,81	NEGATIVE	0.1	2.18	NEGATIVE	0.0157895	POSITIVE
8960	14	1/50		11.062	6.682	9.892	69.575	50.349	10.554	111.463	vaccinated	1	T1									43	Male	NO	NO	NO	2.13	43.3029	POSITIVE	60.06	POSITIVE	1.72	37.496	POSITIVE	0.747368	POSITIVE
8960	14	1/100		10.167	6.211	11.047	54.928	32.663	6.141	112.118	vaccinated	1	T1									43	Male	NO	NO	NO	2.13	43.3029	POSITIVE	60.06	POSITIVE	1.72	37.496	POSITIVE	0.747368	POSITIVE
8960	14	1/400		6.403	3.92	9.134	25.671	13.731	2.693	108.08	vaccinated	1	T1									43	Male	NO	NO	NO	2.13	43.3029	POSITIVE	60.06	POSITIVE	1.72	37.496	POSITIVE	0.747368	POSITIVE
8960	14	1/3200		0.551	0.396	0.737	4.41	2.38	0.505	105.565	vaccinated	1	T1									43	Male	NO	NO	NO	2.13	43.3029	POSITIVE	60.06	POSITIVE	1.72	37.496	POSITIVE	0.747368	POSITIVE
9095	14	1/50		11.306	8.949	13.16	104.768	104.261	38.768	111.337	vaccinated	1	T2									43	Male	NO	NO	NO	27.2	552.976	POSITIVE	917.8	POSITIVE	31.01	676.018	POSITIVE	18.1579	POSITIVE
9095	14	1/100		10.008	7.204	11.679	103.229	94.98	23.8	112.941	vaccinated	1	T2									43	Male	NO	NO	NO	27.2	552.976	POSITIVE	917.8	POSITIVE	31.01	676.018	POSITIVE	18.1579	POSITIVE
9095	14	1/400		6.246	6.053	7.583	88.059	67.176	11.659	111.618	vaccinated	1	T2									43	Male	NO	NO	NO	27.2	552.976	POSITIVE	917.8	POSITIVE	31.01	676.018	POSITIVE	18.1579	POSITIVE
9095	14	1/3200		0.914	0.514	0.705	38.428	17.225	2.142	112.174	vaccinated	1	T2									43	Male	NO	NO	NO	27.2	552.976	POSITIVE	917.8	POSITIVE	31.01	676.018	POSITIVE	18.1579	POSITIVE
10341	14	1/50		11.517	6.582	12.114	100.276	94.361	24.171	113.247	vaccinated	1	T3									43	Male	NO	NO	NO	12	243.96	POSITIVE	#N/A	#N/A	#N/A	#N/A	#N/A	#N/A	#N/A
10341	14	1/100		10.126	5.162	10.33	93.38	81.496	20.554	115.176	vaccinated	1	T3									43	Male	NO	NO	NO	12	243.96	POSITIVE	#N/A	#N/A	#N/A	#N/A	#N/A	#N/A	#N/A
10341	14	1/400		5.901	3.408	7.784	67.312	46.968	7.554	111.214	vaccinated	1	T3									43	Male	NO	NO	NO	12	243.96	POSITIVE	#N/A	#N/A	#N/A	#N/A	#N/A	#N/A	#N/A
10341	14	1/3200		0.903	0.569	1.425	20.558	9.736	0.668	111.025	vaccinated	1	T3									43	Male	NO	NO	NO	12	243.96	POSITIVE	#N/A	#N/A	#N/A	#N/A	#N/A	#N/A	#N/A
8806	15	1/50		22.353	21.92	24.614	15.679	9.921	34.346	114.581	vaccinated	1	T0									50	Male	NO	NO	NO	-0.02	-0.4066	NEGATIVE	9.568	NEGATIVE	0.15	3.27	NEGATIVE	0.0210526	POSITIVE
8806	15	1/100		13.372	14.041	14.238	9.004	6.052	24.08	113.283	vaccinated	1	T0									50	Male	NO	NO	NO	-0.02	-0.4066	NEGATIVE	9.568	NEGATIVE	0.15	3.27	NEGATIVE	0.0210526	POSITIVE
8806	15	1/400		4.182	4.763	4.214	3.574	2.213	13.201	115.391	vaccinated	1	T0									50	Male	NO	NO	NO	-0.02	-0.4066	NEGATIVE	9.568	NEGATIVE	0.15	3.27	NEGATIVE	0.0210526	POSITIVE
8806	15	1/3200		0.323	0.226	0.317	0.433	0.765	3.376	112.104	vaccinated	1	T0									50	Male	NO	NO	NO	-0.02	-0.4066	NEGATIVE	9.568	NEGATIVE	0.15	3.27	NEGATIVE	0.0210526	POSITIVE
8965	15	1/50		21.352	22.972	18.317	84.208	79.694	59.83	113.241	vaccinated	1	T1									50	Male	NO	NO	NO	4.57	92.9081	POSITIVE	496.6	POSITIVE	3.84	83.712	POSITIVE	3.55263	POSITIVE
8965	15	1/100		12.019	15.378	10.585	68.787	61.363	46.198	111.851	vaccinated	1	T1									50	Male	NO	NO	NO	4.57	92.9081	POSITIVE	496.6	POSITIVE	3.84	83.712	POSITIVE	3.55263	POSITIVE
8965	15	1/400		3.27	6.8	3.114	33.444	27.97	26.042	108.576	vaccinated	1	T1									50	Male	NO	NO	NO	4.57	92.9081	POSITIVE	496.6	POSITIVE	3.84	83.712	POSITIVE	3.55263	POSITIVE
8965	15	1/3200		0.131	0.245	0.091	6.158	4.134	7.123	113.037	vaccinated	1	T1									50	Male	NO	NO	NO	4.57	92.9081	POSITIVE	496.6	POSITIVE	3.84	83.712	POSITIVE	3.55263	POSITIVE
9081	15	1/50		19.996	24.855	20.526	105.255	109.432	66.775	110.697	vaccinated	1	T2									50	Male	NO	NO	NO	31.07	631.653	POSITIVE	1947.4	POSITIVE	54.14	1180.25	POSITIVE	20.2	POSITIVE
9081	15	1/100		11.391	17.266	11.409	108.821	101.26	57.667	115.059	vaccinated	1	T2									50	Male	NO	NO	NO	31.07	631.653	POSITIVE	1947.4	POSITIVE	54.14	1180.25	POSITIVE	20.2	POSITIVE
9081	15	1/400		3.053	5.107	2.838	87.609	77.944	30.579	111.785	vaccinated	1	T2									50	Male	NO	NO	NO	31.07	631.653	POSITIVE	1947.4	POSITIVE	54.14	1180.25	POSITIVE	20.2	POSITIVE
9081	15	1/3200		0.248	0.099	0.16	46.929	25.865	9.735	113.51	vaccinated	1	T2									50	Male	NO	NO	NO	31.07	631.653	POSITIVE	1947.4	POSITIVE	54.14	1180.25	POSITIVE	20.2	POSITIVE
10349	15	1/50		19.598	21.301	17.019	89.862	82.723	49.993	115.705	vaccinated	1	T3									50	Male	NO	NO	NO	7.14	145.156	POSITIVE	#N/A	#N/A	#N/A	#N/A	#N/A	#N/A	#N/A
10349	15	1/100		10.683	13.021	9.57	79.162	67.384	41.831	118.395	vaccinated	1	T3									50	Male	NO	NO	NO	7.14	145.156	POSITIVE	#N/A	#N/A	#N/A	#N/A	#N/A	#N/A	#N/A
10349	15	1/400		2.369	4.802	1.741	45.966	30.165	21.242	116.95	vaccinated	1	T3									50	Male	NO	NO	NO	7.14	145.156	POSITIVE	#N/A	#N/A	#N/A	#N/A	#N/A	#N/A	#N/A
10349	15	1/3200		0.068	0.264	0.151	11.506	5.406	7.785	117.268	vaccinated	1	T3									50	Male	NO	NO	NO	7.14	145.156	POSITIVE	#N/A	#N/A	#N/A	#N/A	#N/A	#N/A	#N/A
8789	16	1/50		10.023	10.917	14.091	8.095	12.521	5.633	114.805	vaccinated	1	T0									60	Female	NO	NO	NO	0	0	NEGATIVE	<4,81	NEGATIVE	0	0	NEGATIVE	0.0210526	POSITIVE
8789	16	1/100		8.943	8.489	10.681	5.86	8.532	3.147	111.6	vaccinated	1	T0									60	Female	NO	NO	NO	0	0	NEGATIVE	<4,81	NEGATIVE	0	0	NEGATIVE	0.0210526	POSITIVE
8789	16	1/400		7.472	7.086	9.459	4.982	6.071	1.407	112.138	vaccinated	1	T0									60	Female	NO	NO	NO	0	0	NEGATIVE	<4,81	NEGATIVE	0	0	NEGATIVE	0.0210526	POSITIVE
8789	16	1/3200		3.551	3.601	4.122	1.873	2.617	0.562	109.077	vaccinated	1	T0									60	Female	NO	NO	NO	0	0	NEGATIVE	<4,81	NEGATIVE	0	0	NEGATIVE	0.0210526	POSITIVE
8941	16	1/50		10.3	9.985	12.778	69.632	56.752	24.826	113.888	vaccinated	1	T1									60	Female	NO	NO	NO	3.1	63.023	POSITIVE	151.32	POSITIVE	2.12	46.216	POSITIVE	4.85789	POSITIVE
8941	16	1/100		8.5	8.379	9.174	50.69	39.239	16.795	115.023	vaccinated	1	T1									60	Female	NO	NO	NO	3.1	63.023	POSITIVE	151.32	POSITIVE	2.12	46.216	POSITIVE	4.85789	POSITIVE
8941	16	1/400		7.549	6.599	9.163	22.92	16.001	6.343	110.899	vaccinated	1	T1									60	Female	NO	NO	NO	3.1	63.023	POSITIVE	151.32	POSITIVE	2.12	46.216	POSITIVE	4.85789	POSITIVE
8941	16	1/3200		3.475	2.28	4.259	5.845	4.5	0.659	108.93	vaccinated	1	T1									60	Female	NO	NO	NO	3.1	63.023	POSITIVE	151.32	POSITIVE	2.12	46.216	POSITIVE	4.85789	POSITIVE
9026	16	1/50		10.254	9.501	10.404	108.29	111.038	48.275	113.64	vaccinated	1	T2									60	Female	NO	NO	NO	44.98	914.443	POSITIVE	1474.2	POSITIVE	54.1	1179.38	POSITIVE	18.9895	POSITIVE
9026	16	1/100		8.528	9.202	9.851	105.527	99.402	36.629	113.583	vaccinated	1	T2									60	Female	NO	NO	NO	44.98	914.443	POSITIVE	1474.2	POSITIVE	54.1	1179.38	POSITIVE	18.9895	POSITIVE
9026	16	1/400		7.975	6.44	8.832	100.484	84.561	16.88	119.473	vaccinated	1	T2									60	Female	NO	NO	NO	44.98	914.443	POSITIVE	1474.2	POSITIVE	54.1	1179.38	POSITIVE	18.9895	POSITIVE
9026	16	1/3200		3.979	3.078	4.708	53.454	31.909	4.194	112.291	vaccinated	1	T2									60	Female	NO	NO	NO	44.98	914.443	POSITIVE	1474.2	POSITIVE	54.1	1179.38	POSITIVE	18.9895	POSITIVE
10344	16	1/50		11.909	10.102	13.258	93.152	91.301	31.777	112.5	vaccinated	1	T3									60	Female	NO	NO	NO	10.52	213.872	POSITIVE	#N/A	#N/A	#N/A	#N/A	#N/A	#N/A	#N/A
10344	16	1/100		10.477	8.721	11.954	83.717	76.672	22.955	113.093	vaccinated	1	T3									60	Female	NO	NO	NO	10.52	213.872	POSITIVE	#N/A	#N/A	#N/A	#N/A	#N/A	#N/A	#N/A
10344	16	1/400		8.242	6.244	10.301	59.698	47.399	8.633	113.571	vaccinated	1	T3									60	Female	NO	NO	NO	10.52	213.872	POSITIVE	#N/A	#N/A	#N/A	#N/A	#N/A	#N/A	#N/A
10344	16	1/3200		3.447	2.6	5.761	18.758	12.094	1.052	113.315	vaccinated	1	T3									60	Female	NO	NO	NO	10.52	213.872	POSITIVE	#N/A	#N/A	#N/A	#N/A	#N/A	#N/A	#N/A
8777	17	1/50		13.39	14.103	15.757	8.921	7.951	14.807	121.694	vaccinated	1	T0									49	Male	NO	NO	NO	-0.02	-0.4066	NEGATIVE	<4,81	NEGATIVE	0	0	NEGATIVE	0.0105263	POSITIVE
8777	17	1/100		10.909	17.139	14.206	6.991	6.842	8.415	118.02	vaccinated	1	T0									49	Male	NO	NO	NO	-0.02	-0.4066	NEGATIVE	<4,81	NEGATIVE	0	0	NEGATIVE	0.0105263	POSITIVE
8777	17	1/400		9.134	10.348	9.133	5.56	5.624	3.144	118.586	vaccinated	1	T0									49	Male	NO	NO	NO	-0.02	-0.4066	NEGATIVE	<4,81	NEGATIVE	0	0	NEGATIVE	0.0105263	POSITIVE
8777	17	1/3200		4.249	2.55	4.334	2.708	2.964	0.621	111.48	vaccinated	1	T0									49	Male	NO	NO	NO	-0.02	-0.4066	NEGATIVE	<4,81	NEGATIVE	0	0	NEGATIVE	0.0105263	POSITIVE
8919	17	1/50		14.636	36.499	12.85	98.156	75.863	120.195	118.409	vaccinated	1	T1									49	Male	NO	NO	NO	5.58	113.441	POSITIVE	421.2	POSITIVE	3.65	79.57	POSITIVE	2.41579	POSITIVE
8919	17	1/100		11.573	26.082	10.384	78.301	53.179	114.485	116.562	vaccinated	1	T1									49	Male	NO	NO	NO	5.58	113.441	POSITIVE	421.2	POSITIVE	3.65	79.57	POSITIVE	2.41579	POSITIVE
8919	17	1/400		10.27	12.834	10.165	38.571	24.155	93.811	116.526	vaccinated	1	T1									49	Male	NO	NO	NO	5.58	113.441	POSITIVE	421.2	POSITIVE	3.65	79.57	POSITIVE	2.41579	POSITIVE
8919	17	1/3200		4.644	4.003	4.769	7.254	5.536	32.272	109.598	vaccinated	1	T1									49	Male	NO	NO	NO	5.58	113.441	POSITIVE	421.2	POSITIVE	3.65	79.57	POSITIVE	2.41579	POSITIVE
9086	17	1/50		14.778	20.004	18.031	114.421	108.357	114.365	119.393	vaccinated	1	T2									49	Male	NO	NO	NO	24.96	507.437	POSITIVE	894.4	POSITIVE	22.68	494.424	POSITIVE	15.6421	POSITIVE
9086	17	1/100		11.175	13.377	13.295	109.712	91.308	105.011	115.607	vaccinated	1	T2									49	Male	NO	NO	NO	24.96	507.437	POSITIVE	894.4	POSITIVE	22.68	494.424	POSITIVE	15.6421	POSITIVE
9086	17	1/400		9.03	11.069	9.271	89.472	53.039	79.48	115.703	vaccinated	1	T2									49	Male	NO	NO	NO	24.96	507.437	POSITIVE	894.4	POSITIVE	22.68	494.424	POSITIVE	15.6421	POSITIVE
9086	17	1/3200		4.323	3.867	3.954	31.114	15.441	24.582	111.23	vaccinated	1	T2									49	Male	NO	NO	NO	24.96	507.437	POSITIVE	894.4	POSITIVE	22.68	494.424	POSITIVE	15.6421	POSITIVE
10379	17	1/50		15.323	21.248	19.413	87.747	57.208	98.68	119.306	vaccinated	1	T3									49	Male	NO	NO	NO	2.26	45.9458	POSITIVE	#N/A	#N/A	#N/A	#N/A	#N/A	#N/A	#N/A
10379	17	1/100		11.823	15.54	12.382	68.397	40.122	81.037	119.646	vaccinated	1	T3									49	Male	NO	NO	NO	2.26	45.9458	POSITIVE	#N/A	#N/A	#N/A	#N/A	#N/A	#N/A	#N/A
10379	17	1/400		9.534	8.968	11.076	31.518	17.852	40.222	117.729	vaccinated	1	T3									49	Male	NO	NO	NO	2.26	45.9458	POSITIVE	#N/A	#N/A	#N/A	#N/A	#N/A	#N/A	#N/A
10379	17	1/3200		4.629	3.319	4.878	7.228	4.674	7.343	113.384	vaccinated	1	T3									49	Male	NO	NO	NO	2.26	45.9458	POSITIVE	#N/A	#N/A	#N/A	#N/A	#N/A	#N/A	#N/A
8779	18	1/50		7.306	4.184	5.812	8.691	4.048	7.488	119.407	vaccinated	1	T0									31	Male	NO	NO	NO	-0.01	-0.2033	NEGATIVE	<4,81	NEGATIVE	0	0	NEGATIVE	0.0368421	POSITIVE
8779	18	1/100		4.121	3	3.827	4.897	2.83	4.204	119.291	vaccinated	1	T0									31	Male	NO	NO	NO	-0.01	-0.2033	NEGATIVE	<4,81	NEGATIVE	0	0	NEGATIVE	0.0368421	POSITIVE
8779	18	1/400		0.511	0.4	0.624	1.203	0.992	0.907	116.277	vaccinated	1	T0									31	Male	NO	NO	NO	-0.01	-0.2033	NEGATIVE	<4,81	NEGATIVE	0	0	NEGATIVE	0.0368421	POSITIVE
8779	18	1/3200		0.051	0.104	0.127	0.029	0.277	0.007	115.821	vaccinated	1	T0									31	Male	NO	NO	NO	-0.01	-0.2033	NEGATIVE	<4,81	NEGATIVE	0	0	NEGATIVE	0.0368421	POSITIVE
8921	18	1/50		9.963	5.308	12.859	109.449	101.922	51.083	110.525	vaccinated	1	T1									31	Male	NO	NO	NO	25.72	522.888	POSITIVE	904.8	POSITIVE	30.22	658.796	POSITIVE	19.8158	POSITIVE
8921	18	1/100		4.653	2.962	3.411	103.72	92.776	34.891	108.912	vaccinated	1	T1									31	Male	NO	NO	NO	25.72	522.888	POSITIVE	904.8	POSITIVE	30.22	658.796	POSITIVE	19.8158	POSITIVE
8921	18	1/400		1.854	0.703	0.707	89.487	57.075	17.749	115.663	vaccinated	1	T1									31	Male	NO	NO	NO	25.72	522.888	POSITIVE	904.8	POSITIVE	30.22	658.796	POSITIVE	19.8158	POSITIVE
8921	18	1/3200		0.443	0	0	27.649	11.121	0	108.75	vaccinated	1	T1									31	Male	NO	NO	NO	25.72	522.888	POSITIVE	904.8	POSITIVE	30.22	658.796	POSITIVE	19.8158	POSITIVE
8936	18	1/50		11.493	5.82	6.423	87.158	101.646	85.759	109.904	vaccinated	1	T2									31	Male	NO	NO	NO	49.81	1012.64	POSITIVE	5570	POSITIVE	195.97	4272.15	POSITIVE	20.2053	POSITIVE
8936	18	1/100		4.494	1.61	3.785	99.318	112.734	80.229	114.734	vaccinated	1	T2									31	Male	NO	NO	NO	49.81	1012.64	POSITIVE	5570	POSITIVE	195.97	4272.15	POSITIVE	20.2053	POSITIVE
8936	18	1/400		1.127	0.637	1.115	111.732	105.1	53.931	115.61	vaccinated	1	T2									31	Male	NO	NO	NO	49.81	1012.64	POSITIVE	5570	POSITIVE	195.97	4272.15	POSITIVE	20.2053	POSITIVE
8936	18	1/3200		0.029	0	0.01	75.478	48.619	8.974	105.679	vaccinated	1	T2									31	Male	NO	NO	NO	49.81	1012.64	POSITIVE	5570	POSITIVE	195.97	4272.15	POSITIVE	20.2053	POSITIVE
10360	18	1/50		8.998	3.918	5.444	105.269	110.567	65.651	119.781	vaccinated	1	T3									31	Male	NO	NO	NO	41.5	843.695	POSITIVE	#N/A	#N/A	#N/A	#N/A	#N/A	#N/A	#N/A
10360	18	1/100		4.257	2.273	3.891	107.189	103.734	42.457	117.444	vaccinated	1	T3									31	Male	NO	NO	NO	41.5	843.695	POSITIVE	#N/A	#N/A	#N/A	#N/A	#N/A	#N/A	#N/A
10360	18	1/400		1.379	0.595	0.744	96.547	75.162	25.046	120.06	vaccinated	1	T3									31	Male	NO	NO	NO	41.5	843.695	POSITIVE	#N/A	#N/A	#N/A	#N/A	#N/A	#N/A	#N/A
10360	18	1/3200		0.006	0.088	0.146	39.867	22.164	3.357	118.785	vaccinated	1	T3									31	Male	NO	NO	NO	41.5	843.695	POSITIVE	#N/A	#N/A	#N/A	#N/A	#N/A	#N/A	#N/A
8772	19	1/50		7.451	7.189	8.691	7.334	4.805	18.378	116.64	vaccinated	1	T0									40	Female	NO	NO	NO	0	0	NEGATIVE	<4,81	NEGATIVE	0.29	6.322	NEGATIVE	0.0210526	POSITIVE
8772	19	1/100		5.003	7.928	9.488	5.08	5.298	13.258	116.063	vaccinated	1	T0									40	Female	NO	NO	NO	0	0	NEGATIVE	<4,81	NEGATIVE	0.29	6.322	NEGATIVE	0.0210526	POSITIVE
8772	19	1/400		1.403	1.159	2.759	1.853	2.303	5.557	117.051	vaccinated	1	T0									40	Female	NO	NO	NO	0	0	NEGATIVE	<4,81	NEGATIVE	0.29	6.322	NEGATIVE	0.0210526	POSITIVE
8772	19	1/3200		0.391	0.228	0.281	0.085	0.268	0.335	106.693	vaccinated	1	T0									40	Female	NO	NO	NO	0	0	NEGATIVE	<4,81	NEGATIVE	0.29	6.322	NEGATIVE	0.0210526	POSITIVE
8930	19	1/50		7.271	7.305	8.867	110.683	93.945	43.547	114.389	vaccinated	1	T1									40	Female	NO	NO	NO	14.99	304.747	POSITIVE	530.4	POSITIVE	9.98	217.564	POSITIVE	8.86316	POSITIVE
8930	19	1/100		4.55	4.945	5.683	102.957	73.589	33.275	114.842	vaccinated	1	T1									40	Female	NO	NO	NO	14.99	304.747	POSITIVE	530.4	POSITIVE	9.98	217.564	POSITIVE	8.86316	POSITIVE
8930	19	1/400		1.405	1.58	2.238	69.292	37.638	15.869	114.174	vaccinated	1	T1									40	Female	NO	NO	NO	14.99	304.747	POSITIVE	530.4	POSITIVE	9.98	217.564	POSITIVE	8.86316	POSITIVE
8930	19	1/3200		0.185	0.129	0.222	17.716	6.18	1.945	110.266	vaccinated	1	T1									40	Female	NO	NO	NO	14.99	304.747	POSITIVE	530.4	POSITIVE	9.98	217.564	POSITIVE	8.86316	POSITIVE
9018	19	1/50		6.385	8.531	9.065	95.636	113.224	95.451	112.518	vaccinated	1	T2									40	Female	NO	NO	NO	52.44	1066.11	POSITIVE	10600	POSITIVE	332.92	7257.66	POSITIVE	20.1842	POSITIVE
9018	19	1/100		4.891	4.441	5.624	87.324	113.871	75.002	112.494	vaccinated	1	T2									40	Female	NO	NO	NO	52.44	1066.11	POSITIVE	10600	POSITIVE	332.92	7257.66	POSITIVE	20.1842	POSITIVE
9018	19	1/400		1.456	1.536	2.812	107.646	111.55	47.291	112.911	vaccinated	1	T2									40	Female	NO	NO	NO	52.44	1066.11	POSITIVE	10600	POSITIVE	332.92	7257.66	POSITIVE	20.1842	POSITIVE
9018	19	1/3200		0.06	0.245	0.343	93.213	75.045	17.061	112.634	vaccinated	1	T2									40	Female	NO	NO	NO	52.44	1066.11	POSITIVE	10600	POSITIVE	332.92	7257.66	POSITIVE	20.1842	POSITIVE
10334	19	1/50		7.304	7.257	8.25	107.069	108.546	66.607	114.751	vaccinated	1	T3									40	Female	NO	NO	NO	16.23	329.956	POSITIVE	#N/A	#N/A	#N/A	#N/A	#N/A	#N/A	#N/A
10334	19	1/100		4.669	5.352	5.485	100.176	97.028	45.021	113.935	vaccinated	1	T3									40	Female	NO	NO	NO	16.23	329.956	POSITIVE	#N/A	#N/A	#N/A	#N/A	#N/A	#N/A	#N/A
10334	19	1/400		2.369	2.293	2.593	73.677	62.698	21.58	113.636	vaccinated	1	T3									40	Female	NO	NO	NO	16.23	329.956	POSITIVE	#N/A	#N/A	#N/A	#N/A	#N/A	#N/A	#N/A
10334	19	1/3200		0.199	0.005	0.322	24.261	16.995	4.122	110.63	vaccinated	1	T3									40	Female	NO	NO	NO	16.23	329.956	POSITIVE	#N/A	#N/A	#N/A	#N/A	#N/A	#N/A	#N/A
8769	20	1/50		9.987	5.425	7.976	7.033	4.049	25.333	116.233	vaccinated	1	T0									58	Female	NO	NO	NO	-0.01	-0.2033	NEGATIVE	<4,81	NEGATIVE	0	0	NEGATIVE	0.0263158	POSITIVE
8769	20	1/100		4.35	4.618	4.314	3.76	2.648	12.824	118.822	vaccinated	1	T0									58	Female	NO	NO	NO	-0.01	-0.2033	NEGATIVE	<4,81	NEGATIVE	0	0	NEGATIVE	0.0263158	POSITIVE
8769	20	1/400		1.157	0.58	0.864	1.326	1.369	5.665	120.634	vaccinated	1	T0									58	Female	NO	NO	NO	-0.01	-0.2033	NEGATIVE	<4,81	NEGATIVE	0	0	NEGATIVE	0.0263158	POSITIVE
8769	20	1/3200		0.239	0.248	0.089	0.013	0.385	0.752	115.553	vaccinated	1	T0									58	Female	NO	NO	NO	-0.01	-0.2033	NEGATIVE	<4,81	NEGATIVE	0	0	NEGATIVE	0.0263158	POSITIVE
8910	20	1/50		8.636	6.418	5.292	78.644	60.43	36.387	115.27	vaccinated	1	T1									58	Female	NO	NO	NO	2.59	52.6547	POSITIVE	312	POSITIVE	2.57	56.026	POSITIVE	0.363158	POSITIVE
8910	20	1/100		5.51	4.559	3.46	56.296	37.022	29.151	114.397	vaccinated	1	T1									58	Female	NO	NO	NO	2.59	52.6547	POSITIVE	312	POSITIVE	2.57	56.026	POSITIVE	0.363158	POSITIVE
8910	20	1/400		0.925	0.686	0.693	25.092	13.503	14.377	115.874	vaccinated	1	T1									58	Female	NO	NO	NO	2.59	52.6547	POSITIVE	312	POSITIVE	2.57	56.026	POSITIVE	0.363158	POSITIVE
8910	20	1/3200		0.148	0.16	0.095	4.589	2.238	3.609	113.614	vaccinated	1	T1									58	Female	NO	NO	NO	2.59	52.6547	POSITIVE	312	POSITIVE	2.57	56.026	POSITIVE	0.363158	POSITIVE
8931	20	1/50		7.001	2.163	3.649	111.262	111.108	43.621	116.566	vaccinated	1	T2									58	Female	NO	NO	NO	40.22	817.673	POSITIVE	1885	POSITIVE	83.18	1813.32	POSITIVE	17.5526	POSITIVE
8931	20	1/100		4.647	5.467	4.567	112.978	110.125	32.922	116.52	vaccinated	1	T2									58	Female	NO	NO	NO	40.22	817.673	POSITIVE	1885	POSITIVE	83.18	1813.32	POSITIVE	17.5526	POSITIVE
8931	20	1/400		1.077	0.535	0.784	106.989	86.063	15.753	116.509	vaccinated	1	T2									58	Female	NO	NO	NO	40.22	817.673	POSITIVE	1885	POSITIVE	83.18	1813.32	POSITIVE	17.5526	POSITIVE
8931	20	1/3200		0	0	0.053	64	37.39	3.052	114.939	vaccinated	1	T2									58	Female	NO	NO	NO	40.22	817.673	POSITIVE	1885	POSITIVE	83.18	1813.32	POSITIVE	17.5526	POSITIVE
10320	20	1/50		13.595	7.734	6.025	111.374	105.498	41.745	120.323	vaccinated	1	T3									58	Female	NO	NO	NO	12.4	252.092	POSITIVE	#N/A	#N/A	#N/A	#N/A	#N/A	#N/A	#N/A
10320	20	1/100		8.317	6.933	6.082	102.97	89.905	29.688	119.981	vaccinated	1	T3									58	Female	NO	NO	NO	12.4	252.092	POSITIVE	#N/A	#N/A	#N/A	#N/A	#N/A	#N/A	#N/A
10320	20	1/400		1.732	0.647	0.682	72.038	53.562	12.961	121.568	vaccinated	1	T3									58	Female	NO	NO	NO	12.4	252.092	POSITIVE	#N/A	#N/A	#N/A	#N/A	#N/A	#N/A	#N/A
10320	20	1/3200		0.291	0.049	0.136	19.894	11.638	2.318	116.986	vaccinated	1	T3									58	Female	NO	NO	NO	12.4	252.092	POSITIVE	#N/A	#N/A	#N/A	#N/A	#N/A	#N/A	#N/A
8850	21	1/50		8.13	8.739	7.906	22.029	6.204	8.175	109.775	vaccinated	1	T0									48	Female	NO	NO	NO	-0.02	-0.4066	NEGATIVE	<4,81	NEGATIVE	0	0	NEGATIVE	0.0263158	POSITIVE
8850	21	1/100		7.258	8.211	7.607	13.246	4.577	6.54	112.065	vaccinated	1	T0									48	Female	NO	NO	NO	-0.02	-0.4066	NEGATIVE	<4,81	NEGATIVE	0	0	NEGATIVE	0.0263158	POSITIVE
8850	21	1/400		3.518	3.466	4.467	4.262	2.715	2.646	107.601	vaccinated	1	T0									48	Female	NO	NO	NO	-0.02	-0.4066	NEGATIVE	<4,81	NEGATIVE	0	0	NEGATIVE	0.0263158	POSITIVE
8850	21	1/3200		0.532	0.336	0.761	0.808	0.83	0.218	110.909	vaccinated	1	T0									48	Female	NO	NO	NO	-0.02	-0.4066	NEGATIVE	<4,81	NEGATIVE	0	0	NEGATIVE	0.0263158	POSITIVE
8962	21	1/50		8.674	8.644	8.853	82.935	62.497	21.325	112.785	vaccinated	1	T1									48	Female	NO	NO	NO	2.72	55.2976	POSITIVE	312	POSITIVE	2.07	45.126	POSITIVE	0.289474	POSITIVE
8962	21	1/100		6.606	5.936	7.971	62.536	41.002	13.904	113.1	vaccinated	1	T1									48	Female	NO	NO	NO	2.72	55.2976	POSITIVE	312	POSITIVE	2.07	45.126	POSITIVE	0.289474	POSITIVE
8962	21	1/400		3.833	2.704	4.144	29.11	16.856	4.877	113.207	vaccinated	1	T1									48	Female	NO	NO	NO	2.72	55.2976	POSITIVE	312	POSITIVE	2.07	45.126	POSITIVE	0.289474	POSITIVE
8962	21	1/3200		0.529	0.283	0.559	4.895	2.722	0.64	114.524	vaccinated	1	T1									48	Female	NO	NO	NO	2.72	55.2976	POSITIVE	312	POSITIVE	2.07	45.126	POSITIVE	0.289474	POSITIVE
9077	21	1/50		8.419	10.598	9.176	110.575	105.047	34.784	111.909	vaccinated	1	T2									48	Female	NO	NO	NO	17.11	347.846	POSITIVE	1066	POSITIVE	18.83	410.494	POSITIVE	9.87895	POSITIVE
9077	21	1/100		6.778	6.333	7.189	105.739	86.801	25.649	113.345	vaccinated	1	T2									48	Female	NO	NO	NO	17.11	347.846	POSITIVE	1066	POSITIVE	18.83	410.494	POSITIVE	9.87895	POSITIVE
9077	21	1/400		3.79	3.509	5.246	84.141	56.612	10.517	116.383	vaccinated	1	T2									48	Female	NO	NO	NO	17.11	347.846	POSITIVE	1066	POSITIVE	18.83	410.494	POSITIVE	9.87895	POSITIVE
9077	21	1/3200		0.508	0.172	0.56	29.359	11.501	1.824	113.41	vaccinated	1	T2									48	Female	NO	NO	NO	17.11	347.846	POSITIVE	1066	POSITIVE	18.83	410.494	POSITIVE	9.87895	POSITIVE
10357	21	1/50		8.461	8.179	7.999	68.331	46.382	18.662	115.324	vaccinated	1	T3									48	Female	NO	NO	NO	0.88	17.8904	NEGATIVE	#N/A	#N/A	#N/A	#N/A	#N/A	#N/A	#N/A
10357	21	1/100		6.475	5.852	8.255	49.896	30.142	12.497	115.685	vaccinated	1	T3									48	Female	NO	NO	NO	0.88	17.8904	NEGATIVE	#N/A	#N/A	#N/A	#N/A	#N/A	#N/A	#N/A
10357	21	1/400		4.155	3.183	4.666	21.299	10.465	5.827	114.347	vaccinated	1	T3									48	Female	NO	NO	NO	0.88	17.8904	NEGATIVE	#N/A	#N/A	#N/A	#N/A	#N/A	#N/A	#N/A
10357	21	1/3200		0.467	0.233	0.638	3.476	1.728	0.435	114.89	vaccinated	1	T3									48	Female	NO	NO	NO	0.88	17.8904	NEGATIVE	#N/A	#N/A	#N/A	#N/A	#N/A	#N/A	#N/A
8853	22	1/50		14.274	13.046	12.457	22.126	7.586	14.205	121.038	vaccinated	1	T0									41	Female	NO	NO	NO	-0.03	-0.6099	NEGATIVE	<4,81	NEGATIVE	0	0	NEGATIVE	0.00526316	POSITIVE
8853	22	1/100		11.799	13.424	10.823	14.448	7.67	10.027	118.77	vaccinated	1	T0									41	Female	NO	NO	NO	-0.03	-0.6099	NEGATIVE	<4,81	NEGATIVE	0	0	NEGATIVE	0.00526316	POSITIVE
8853	22	1/400		9.506	8.245	8.736	6.41	6.839	2.973	113.542	vaccinated	1	T0									41	Female	NO	NO	NO	-0.03	-0.6099	NEGATIVE	<4,81	NEGATIVE	0	0	NEGATIVE	0.00526316	POSITIVE
8853	22	1/3200		5.46	4.434	5.264	3.727	3.453	0.545	109.173	vaccinated	1	T0									41	Female	NO	NO	NO	-0.03	-0.6099	NEGATIVE	<4,81	NEGATIVE	0	0	NEGATIVE	0.00526316	POSITIVE
8974	22	1/50		13.837	12.962	12.738	97.893	81.48	63.928	120.519	vaccinated	1	T1									41	Female	NO	NO	NO	6.02	122.387	POSITIVE	361.4	POSITIVE	4.98	108.564	POSITIVE	4.60526	POSITIVE
8974	22	1/100		13.089	12.036	12.69	79.915	58.893	46.441	119.709	vaccinated	1	T1									41	Female	NO	NO	NO	6.02	122.387	POSITIVE	361.4	POSITIVE	4.98	108.564	POSITIVE	4.60526	POSITIVE
8974	22	1/400		10.748	8.139	9.418	34.851	24.397	14.507	113.297	vaccinated	1	T1									41	Female	NO	NO	NO	6.02	122.387	POSITIVE	361.4	POSITIVE	4.98	108.564	POSITIVE	4.60526	POSITIVE
8974	22	1/3200		6.172	5.29	6.64	8.925	6.511	2.858	109.305	vaccinated	1	T1									41	Female	NO	NO	NO	6.02	122.387	POSITIVE	361.4	POSITIVE	4.98	108.564	POSITIVE	4.60526	POSITIVE
9053	22	1/50		14.391	13.84	12.709	109.647	122.971	90.471	120.095	vaccinated	1	T2									41	Female	NO	NO	NO	34.92	709.924	POSITIVE	2038.4	POSITIVE	85.6	1866.08	POSITIVE	16.1526	POSITIVE
9053	22	1/100		13.087	12.339	11.208	116.635	115.777	75.096	118.698	vaccinated	1	T2									41	Female	NO	NO	NO	34.92	709.924	POSITIVE	2038.4	POSITIVE	85.6	1866.08	POSITIVE	16.1526	POSITIVE
9053	22	1/400		9.886	7.557	9.429	102.398	89.577	37.395	114.413	vaccinated	1	T2									41	Female	NO	NO	NO	34.92	709.924	POSITIVE	2038.4	POSITIVE	85.6	1866.08	POSITIVE	16.1526	POSITIVE
9053	22	1/3200		5.836	5.307	5.158	46.376	30.791	6.501	110.512	vaccinated	1	T2									41	Female	NO	NO	NO	34.92	709.924	POSITIVE	2038.4	POSITIVE	85.6	1866.08	POSITIVE	16.1526	POSITIVE
10362	22	1/50		14.819	13.287	14.378	84.892	70.652	38.797	116.696	vaccinated	1	T3									41	Female	NO	NO	NO	1.61	32.7313	POSITIVE	#N/A	#N/A	#N/A	#N/A	#N/A	#N/A	#N/A
10362	22	1/100		11.894	10.907	13.064	66.253	51.708	25.968	118.806	vaccinated	1	T3									41	Female	NO	NO	NO	1.61	32.7313	POSITIVE	#N/A	#N/A	#N/A	#N/A	#N/A	#N/A	#N/A
10362	22	1/400		10.01	7.536	11.827	29.679	23.146	8.812	116.733	vaccinated	1	T3									41	Female	NO	NO	NO	1.61	32.7313	POSITIVE	#N/A	#N/A	#N/A	#N/A	#N/A	#N/A	#N/A
10362	22	1/3200		6.324	4.027	7.394	8.552	6.484	1.405	114.159	vaccinated	1	T3									41	Female	NO	NO	NO	1.61	32.7313	POSITIVE	#N/A	#N/A	#N/A	#N/A	#N/A	#N/A	#N/A
8778	23	1/50		14.672	14.992	14.978	12.938	8.346	16.969	123.438	vaccinated	1	T0									43	Female	NO	NO	NO	-0.01	-0.2033	NEGATIVE	<4,81	NEGATIVE	0.11	2.398	NEGATIVE	0.0473684	POSITIVE
8778	23	1/100		13.292	11.093	15.802	11.054	9.688	13.891	122.359	vaccinated	1	T0									43	Female	NO	NO	NO	-0.01	-0.2033	NEGATIVE	<4,81	NEGATIVE	0.11	2.398	NEGATIVE	0.0473684	POSITIVE
8778	23	1/400		10.225	7.301	12.343	5.695	7.069	5.714	119.822	vaccinated	1	T0									43	Female	NO	NO	NO	-0.01	-0.2033	NEGATIVE	<4,81	NEGATIVE	0.11	2.398	NEGATIVE	0.0473684	POSITIVE
8778	23	1/3200		5.07	3.858	4.981	2.817	3.395	0.985	117.671	vaccinated	1	T0									43	Female	NO	NO	NO	-0.01	-0.2033	NEGATIVE	<4,81	NEGATIVE	0.11	2.398	NEGATIVE	0.0473684	POSITIVE
9002	23	1/50		14.461	12.86	13.119	106.907	82.443	42.007	119.186	vaccinated	1	T1									43	Female	NO	NO	NO	6.18	125.639	POSITIVE	255.84	POSITIVE	5.14	112.052	POSITIVE	2.97368	POSITIVE
9002	23	1/100		13.722	12.991	16.621	95.946	65.903	30.817	119.432	vaccinated	1	T1									43	Female	NO	NO	NO	6.18	125.639	POSITIVE	255.84	POSITIVE	5.14	112.052	POSITIVE	2.97368	POSITIVE
9002	23	1/400		9.672	9.417	9.467	54.315	30.074	11.968	118.344	vaccinated	1	T1									43	Female	NO	NO	NO	6.18	125.639	POSITIVE	255.84	POSITIVE	5.14	112.052	POSITIVE	2.97368	POSITIVE
9002	23	1/3200		4.45	3.892	4.643	14.806	7.296	2.253	114.222	vaccinated	1	T1									43	Female	NO	NO	NO	6.18	125.639	POSITIVE	255.84	POSITIVE	5.14	112.052	POSITIVE	2.97368	POSITIVE
9075	23	1/50		13.731	12.065	13.465	104.016	117.099	77.786	119.477	vaccinated	1	T2									43	Female	NO	NO	NO	39.95	812.183	POSITIVE	2900	POSITIVE	134.42	2930.36	POSITIVE	>21	POSITIVE
9075	23	1/100		13.28	12.077	11.813	107.681	117.523	56.918	119.076	vaccinated	1	T2									43	Female	NO	NO	NO	39.95	812.183	POSITIVE	2900	POSITIVE	134.42	2930.36	POSITIVE	>21	POSITIVE
9075	23	1/400		9.445	9.394	10.411	106.697	100.31	26.918	117.625	vaccinated	1	T2									43	Female	NO	NO	NO	39.95	812.183	POSITIVE	2900	POSITIVE	134.42	2930.36	POSITIVE	>21	POSITIVE
9075	23	1/3200		4.082	3.447	4.24	68.958	46.958	6.082	117.018	vaccinated	1	T2									43	Female	NO	NO	NO	39.95	812.183	POSITIVE	2900	POSITIVE	134.42	2930.36	POSITIVE	>21	POSITIVE
10375	23	1/50		14.874	12.273	14.413	108.486	102.899	45.506	121.239	vaccinated	1	T3									43	Female	NO	NO	NO	9.2	187.036	POSITIVE	#N/A	#N/A	#N/A	#N/A	#N/A	#N/A	#N/A
10375	23	1/100		12.928	12.888	13.295	102.529	93.403	33.67	121.932	vaccinated	1	T3									43	Female	NO	NO	NO	9.2	187.036	POSITIVE	#N/A	#N/A	#N/A	#N/A	#N/A	#N/A	#N/A
10375	23	1/400		9.203	9.932	10.543	66.252	53.472	13.313	119.943	vaccinated	1	T3									43	Female	NO	NO	NO	9.2	187.036	POSITIVE	#N/A	#N/A	#N/A	#N/A	#N/A	#N/A	#N/A
10375	23	1/3200		3.859	3.52	5.106	19.236	13.439	1.332	118.607	vaccinated	1	T3									43	Female	NO	NO	NO	9.2	187.036	POSITIVE	#N/A	#N/A	#N/A	#N/A	#N/A	#N/A	#N/A
8764	24	1/50		21.723	22.865	15.18	19.469	9.503	57.098	115.105	vaccinated	3	T0									52	Female	NO	NO	NO	0	0	NEGATIVE	<4,81	NEGATIVE	0.06	1.308	NEGATIVE	0.0263158	POSITIVE
8764	24	1/100		13.806	16.16	11.989	20.834	9.716	39.619	112.127	vaccinated	3	T0									52	Female	NO	NO	NO	0	0	NEGATIVE	<4,81	NEGATIVE	0.06	1.308	NEGATIVE	0.0263158	POSITIVE
8764	24	1/400		4.065	3.666	4.126	4.96	2.859	13.974	111.977	vaccinated	3	T0									52	Female	NO	NO	NO	0	0	NEGATIVE	<4,81	NEGATIVE	0.06	1.308	NEGATIVE	0.0263158	POSITIVE
8764	24	1/3200		0.396	0.227	0.306	0.561	0.666	2.432	108.979	vaccinated	3	T0									52	Female	NO	NO	NO	0	0	NEGATIVE	<4,81	NEGATIVE	0.06	1.308	NEGATIVE	0.0263158	POSITIVE
8915	24	1/50		25.525	36.742	14.635	61.225	40.491	58.779	113.418	vaccinated	3	T1									52	Female	NO	NO	NO	1.07	21.7531	POSITIVE	41.08	POSITIVE	0.89	19.402	NEGATIVE	0.963158	POSITIVE
8915	24	1/100		12.082	23.136	9.136	32.731	23.376	35.38	108.694	vaccinated	3	T1									52	Female	NO	NO	NO	1.07	21.7531	POSITIVE	41.08	POSITIVE	0.89	19.402	NEGATIVE	0.963158	POSITIVE
8915	24	1/400		4.549	9.627	3.191	12.625	8.187	15.728	110.421	vaccinated	3	T1									52	Female	NO	NO	NO	1.07	21.7531	POSITIVE	41.08	POSITIVE	0.89	19.402	NEGATIVE	0.963158	POSITIVE
8915	24	1/3200		0.423	0.762	0.304	1.673	1.275	2.396	105.548	vaccinated	3	T1									52	Female	NO	NO	NO	1.07	21.7531	POSITIVE	41.08	POSITIVE	0.89	19.402	NEGATIVE	0.963158	POSITIVE
9022	24	1/50		32.035	25.364	15.373	107.752	111.723	69.926	112.299	vaccinated	3	T2									52	Female	NO	NO	NO	34.27	696.709	POSITIVE	1411.8	POSITIVE	57.8	1260.04	POSITIVE	19.2421	POSITIVE
9022	24	1/100		20.595	15.13	11.088	109.874	104.345	56.432	111.889	vaccinated	3	T2									52	Female	NO	NO	NO	34.27	696.709	POSITIVE	1411.8	POSITIVE	57.8	1260.04	POSITIVE	19.2421	POSITIVE
9022	24	1/400		7.68	6.239	3.813	98.43	77.154	25.84	114.674	vaccinated	3	T2									52	Female	NO	NO	NO	34.27	696.709	POSITIVE	1411.8	POSITIVE	57.8	1260.04	POSITIVE	19.2421	POSITIVE
9022	24	1/3200		1.386	0.555	0.394	46.167	22.197	4.27	111.611	vaccinated	3	T2									52	Female	NO	NO	NO	34.27	696.709	POSITIVE	1411.8	POSITIVE	57.8	1260.04	POSITIVE	19.2421	POSITIVE
10338	24	1/50		34.803	38.789	16.903	101.353	98.054	57.268	112.681	vaccinated	3	T3									52	Female	NO	NO	NO	7.89	160.404	POSITIVE	#N/A	#N/A	#N/A	#N/A	#N/A	#N/A	#N/A
10338	24	1/100		24.62	27.031	12.919	87.564	81.807	39.129	111.6	vaccinated	3	T3									52	Female	NO	NO	NO	7.89	160.404	POSITIVE	#N/A	#N/A	#N/A	#N/A	#N/A	#N/A	#N/A
10338	24	1/400		8.863	13.238	5.358	55.141	47.432	17.01	113.591	vaccinated	3	T3									52	Female	NO	NO	NO	7.89	160.404	POSITIVE	#N/A	#N/A	#N/A	#N/A	#N/A	#N/A	#N/A
10338	24	1/3200		0.795	1.449	0.527	13.389	9.699	2.932	111.292	vaccinated	3	T3									52	Female	NO	NO	NO	7.89	160.404	POSITIVE	#N/A	#N/A	#N/A	#N/A	#N/A	#N/A	#N/A
8796	25	1/50		7.139	11.284	11.374	10.727	9.477	7.749	115.611	vaccinated	1	T0									58	Female	NO	NO	NO	-0.02	-0.4066	NEGATIVE	<4,81	NEGATIVE	0.05	1.09	NEGATIVE	0.0263158	POSITIVE
8796	25	1/100		4.981	8.701	6.942	7.073	6.056	4.682	116.571	vaccinated	1	T0									58	Female	NO	NO	NO	-0.02	-0.4066	NEGATIVE	<4,81	NEGATIVE	0.05	1.09	NEGATIVE	0.0263158	POSITIVE
8796	25	1/400		1.928	1.927	2.703	2.494	2.166	1.151	116.541	vaccinated	1	T0									58	Female	NO	NO	NO	-0.02	-0.4066	NEGATIVE	<4,81	NEGATIVE	0.05	1.09	NEGATIVE	0.0263158	POSITIVE
8796	25	1/3200		0.014	0.314	0.255	0.463	0.451	0	114.851	vaccinated	1	T0									58	Female	NO	NO	NO	-0.02	-0.4066	NEGATIVE	<4,81	NEGATIVE	0.05	1.09	NEGATIVE	0.0263158	POSITIVE
8955	25	1/50		7.586	12.244	7.867	84.574	92.916	18.041	115.758	vaccinated	1	T1									58	Female	NO	NO	NO	5.81	118.117	POSITIVE	88.92	POSITIVE	2.27	49.486	POSITIVE	15.3684	POSITIVE
8955	25	1/100		4.089	7.487	6.04	65.128	74.174	10.328	115.307	vaccinated	1	T1									58	Female	NO	NO	NO	5.81	118.117	POSITIVE	88.92	POSITIVE	2.27	49.486	POSITIVE	15.3684	POSITIVE
8955	25	1/400		1.482	1.641	1.956	27.093	38.083	2.938	114.685	vaccinated	1	T1									58	Female	NO	NO	NO	5.81	118.117	POSITIVE	88.92	POSITIVE	2.27	49.486	POSITIVE	15.3684	POSITIVE
8955	25	1/3200		0.238	0.018	0.305	5.586	7.103	0.17	114.024	vaccinated	1	T1									58	Female	NO	NO	NO	5.81	118.117	POSITIVE	88.92	POSITIVE	2.27	49.486	POSITIVE	15.3684	POSITIVE
9068	25	1/50		6.659	11.073	9.943	111.859	117.279	47.926	116.303	vaccinated	1	T2									58	Female	NO	NO	NO	32.32	657.066	POSITIVE	1240.2	POSITIVE	40.67	886.606	POSITIVE	18.7421	POSITIVE
9068	25	1/100		4.868	6.725	7.158	112.503	111.273	29.984	116.43	vaccinated	1	T2									58	Female	NO	NO	NO	32.32	657.066	POSITIVE	1240.2	POSITIVE	40.67	886.606	POSITIVE	18.7421	POSITIVE
9068	25	1/400		1.974	2.948	3.019	96.828	84.974	11.753	116.351	vaccinated	1	T2									58	Female	NO	NO	NO	32.32	657.066	POSITIVE	1240.2	POSITIVE	40.67	886.606	POSITIVE	18.7421	POSITIVE
9068	25	1/3200		0.272	0.089	0.083	42.991	29.582	1.441	114.84	vaccinated	1	T2									58	Female	NO	NO	NO	32.32	657.066	POSITIVE	1240.2	POSITIVE	40.67	886.606	POSITIVE	18.7421	POSITIVE
10318	25	1/50		8.891	10.415	11.585	102.591	96.301	23.104	118.848	vaccinated	1	T3									58	Female	NO	NO	NO	7.66	155.728	POSITIVE	#N/A	#N/A	#N/A	#N/A	#N/A	#N/A	#N/A
10318	25	1/100		6.641	9.69	8.888	84.998	76.612	12.982	118.757	vaccinated	1	T3									58	Female	NO	NO	NO	7.66	155.728	POSITIVE	#N/A	#N/A	#N/A	#N/A	#N/A	#N/A	#N/A
10318	25	1/400		2.398	4.03	3.736	52.996	40.733	5.362	119.792	vaccinated	1	T3									58	Female	NO	NO	NO	7.66	155.728	POSITIVE	#N/A	#N/A	#N/A	#N/A	#N/A	#N/A	#N/A
10318	25	1/3200		0.235	0.301	0.254	12.361	8.128	0.499	119.513	vaccinated	1	T3									58	Female	NO	NO	NO	7.66	155.728	POSITIVE	#N/A	#N/A	#N/A	#N/A	#N/A	#N/A	#N/A
8762	26	1/50		13.015	6.636	4.792	6.873	3.589	19.551	119.451	vaccinated	1	T0									56	Female	NO	NO	NO	0	0	NEGATIVE	<4,81	NEGATIVE	0	0	NEGATIVE	0.0315789	POSITIVE
8762	26	1/100		4.083	2.896	3.098	3.577	3.114	10.08	113.65	vaccinated	1	T0									56	Female	NO	NO	NO	0	0	NEGATIVE	<4,81	NEGATIVE	0	0	NEGATIVE	0.0315789	POSITIVE
8762	26	1/400		1.256	0.822	0.599	1.272	1.026	2.791	113.505	vaccinated	1	T0									56	Female	NO	NO	NO	0	0	NEGATIVE	<4,81	NEGATIVE	0	0	NEGATIVE	0.0315789	POSITIVE
8762	26	1/3200		0.538	0.209	0.025	0.252	0.404	0.401	106.557	vaccinated	1	T0									56	Female	NO	NO	NO	0	0	NEGATIVE	<4,81	NEGATIVE	0	0	NEGATIVE	0.0315789	POSITIVE
8924	26	1/50		8.269	6.397	5.084	101.358	100.123	40.595	107.796	vaccinated	1	T1									56	Female	NO	NO	NO	12.58	255.751	POSITIVE	527.8	POSITIVE	11.27	245.686	POSITIVE	4.61053	POSITIVE
8924	26	1/100		4.767	3.922	3.013	85.339	82.749	24.651	106.183	vaccinated	1	T1									56	Female	NO	NO	NO	12.58	255.751	POSITIVE	527.8	POSITIVE	11.27	245.686	POSITIVE	4.61053	POSITIVE
8924	26	1/400		1.184	0.779	0.932	52.708	45.735	8.761	108.15	vaccinated	1	T1									56	Female	NO	NO	NO	12.58	255.751	POSITIVE	527.8	POSITIVE	11.27	245.686	POSITIVE	4.61053	POSITIVE
8924	26	1/3200		0.15	0.293	0	12.09	10.289	0.984	107.909	vaccinated	1	T1									56	Female	NO	NO	NO	12.58	255.751	POSITIVE	527.8	POSITIVE	11.27	245.686	POSITIVE	4.61053	POSITIVE
9052	26	1/50		9.062	5.344	4.578	105.448	114.594	46.192	110.062	vaccinated	1	T2									56	Female	NO	NO	NO	38.42	781.079	POSITIVE	2060	POSITIVE	108.98	2375.76	POSITIVE	14.7368	POSITIVE
9052	26	1/100		4.825	2.467	3.418	109.192	111.442	32.838	113.491	vaccinated	1	T2									56	Female	NO	NO	NO	38.42	781.079	POSITIVE	2060	POSITIVE	108.98	2375.76	POSITIVE	14.7368	POSITIVE
9052	26	1/400		1.61	0.772	0.628	104.168	94.979	15.755	115.165	vaccinated	1	T2									56	Female	NO	NO	NO	38.42	781.079	POSITIVE	2060	POSITIVE	108.98	2375.76	POSITIVE	14.7368	POSITIVE
9052	26	1/3200		0.106	0.079	0	52.061	42.147	1.922	112.631	vaccinated	1	T2									56	Female	NO	NO	NO	38.42	781.079	POSITIVE	2060	POSITIVE	108.98	2375.76	POSITIVE	14.7368	POSITIVE
10339	26	1/50		9.545	6.68	5.518	104.159	105.546	25.5	111.964	vaccinated	1	T3									56	Female	NO	NO	NO	14.12	287.06	POSITIVE	#N/A	#N/A	#N/A	#N/A	#N/A	#N/A	#N/A
10339	26	1/100		5.061	3.283	3.513	97.687	93.826	16.37	112.69	vaccinated	1	T3									56	Female	NO	NO	NO	14.12	287.06	POSITIVE	#N/A	#N/A	#N/A	#N/A	#N/A	#N/A	#N/A
10339	26	1/400		1.227	0.985	0.799	68.615	58.91	6.819	112.199	vaccinated	1	T3									56	Female	NO	NO	NO	14.12	287.06	POSITIVE	#N/A	#N/A	#N/A	#N/A	#N/A	#N/A	#N/A
10339	26	1/3200		0.305	0.023	0	20.956	15.712	0.659	111.877	vaccinated	1	T3									56	Female	NO	NO	NO	14.12	287.06	POSITIVE	#N/A	#N/A	#N/A	#N/A	#N/A	#N/A	#N/A
8807	27	1/50		39.508	25.614	23.777	20.752	13.955	36.23	118.805	vaccinated	1	T0									56	Female	NO	NO	NO	0	0	NEGATIVE	<4,81	NEGATIVE	0.31	6.758	NEGATIVE	0.0105263	POSITIVE
8807	27	1/100		25.267	14.974	17.812	12.314	11.624	18.883	117.223	vaccinated	1	T0									56	Female	NO	NO	NO	0	0	NEGATIVE	<4,81	NEGATIVE	0.31	6.758	NEGATIVE	0.0105263	POSITIVE
8807	27	1/400		12.047	9.591	13.992	7.433	7.81	7.26	114.122	vaccinated	1	T0									56	Female	NO	NO	NO	0	0	NEGATIVE	<4,81	NEGATIVE	0.31	6.758	NEGATIVE	0.0105263	POSITIVE
8807	27	1/3200		4.887	4.529	6.455	3.691	3.322	0.978	114.358	vaccinated	1	T0									56	Female	NO	NO	NO	0	0	NEGATIVE	<4,81	NEGATIVE	0.31	6.758	NEGATIVE	0.0105263	POSITIVE
8961	27	1/50		44.052	22.714	22.58	110.134	91.64	62.993	116.35	vaccinated	1	T1									56	Female	NO	NO	NO	10.21	207.569	POSITIVE	507	POSITIVE	9.41	205.138	POSITIVE	20.3579	POSITIVE
8961	27	1/100		29.507	19.442	18.067	97.447	74.048	47.461	115.038	vaccinated	1	T1									56	Female	NO	NO	NO	10.21	207.569	POSITIVE	507	POSITIVE	9.41	205.138	POSITIVE	20.3579	POSITIVE
8961	27	1/400		13.663	10.168	12.63	60.51	37.042	18.754	114.67	vaccinated	1	T1									56	Female	NO	NO	NO	10.21	207.569	POSITIVE	507	POSITIVE	9.41	205.138	POSITIVE	20.3579	POSITIVE
8961	27	1/3200		5.248	4.477	6.847	14.28	8.281	2.991	110.697	vaccinated	1	T1									56	Female	NO	NO	NO	10.21	207.569	POSITIVE	507	POSITIVE	9.41	205.138	POSITIVE	20.3579	POSITIVE
9054	27	1/50		43.248	25.055	21.388	106.902	121.558	104.408	116.945	vaccinated	1	T2									56	Female	NO	NO	NO	46.24	940.059	POSITIVE	7440	POSITIVE	270.58	5898.64	POSITIVE	19.0895	POSITIVE
9054	27	1/100		29.664	19.249	15.848	107.444	120.394	91.957	116.889	vaccinated	1	T2									56	Female	NO	NO	NO	46.24	940.059	POSITIVE	7440	POSITIVE	270.58	5898.64	POSITIVE	19.0895	POSITIVE
9054	27	1/400		14.262	9.325	11.926	107.426	109.983	55.538	115.093	vaccinated	1	T2									56	Female	NO	NO	NO	46.24	940.059	POSITIVE	7440	POSITIVE	270.58	5898.64	POSITIVE	19.0895	POSITIVE
9054	27	1/3200		4.735	4.746	6.546	84.89	65.895	11.738	113.023	vaccinated	1	T2									56	Female	NO	NO	NO	46.24	940.059	POSITIVE	7440	POSITIVE	270.58	5898.64	POSITIVE	19.0895	POSITIVE
10361	27	1/50		46.667	25.702	27.561	110.488	105.397	61.188	118.707	vaccinated	1	T3									56	Female	NO	NO	NO	12.59	255.955	POSITIVE	#N/A	#N/A	#N/A	#N/A	#N/A	#N/A	#N/A
10361	27	1/100		31.457	19.054	20.639	102.123	89.518	40.265	119.571	vaccinated	1	T3									56	Female	NO	NO	NO	12.59	255.955	POSITIVE	#N/A	#N/A	#N/A	#N/A	#N/A	#N/A	#N/A
10361	27	1/400		14.684	9.913	12.892	73.822	54.366	18.587	119.302	vaccinated	1	T3									56	Female	NO	NO	NO	12.59	255.955	POSITIVE	#N/A	#N/A	#N/A	#N/A	#N/A	#N/A	#N/A
10361	27	1/3200		5.463	3.815	6.688	23.017	13.026	3.821	115.88	vaccinated	1	T3									56	Female	NO	NO	NO	12.59	255.955	POSITIVE	#N/A	#N/A	#N/A	#N/A	#N/A	#N/A	#N/A
8801	28	1/50		11.277	13.071	17.043	9.774	9.766	65.258	119.371	vaccinated	1	T0									57	Male	NO	NO	NO	-0.02	-0.4066	NEGATIVE	<4,81	NEGATIVE	0	0	NEGATIVE	0.0315789	POSITIVE
8801	28	1/100		10.679	11.18	14.958	8.602	8.176	43.691	115.365	vaccinated	1	T0									57	Male	NO	NO	NO	-0.02	-0.4066	NEGATIVE	<4,81	NEGATIVE	0	0	NEGATIVE	0.0315789	POSITIVE
8801	28	1/400		7.074	5.793	9.261	5.19	4.982	21.7	123.519	vaccinated	1	T0									57	Male	NO	NO	NO	-0.02	-0.4066	NEGATIVE	<4,81	NEGATIVE	0	0	NEGATIVE	0.0315789	POSITIVE
8801	28	1/3200		2.128	0.717	2.614	1.721	1.512	3.786	123.121	vaccinated	1	T0									57	Male	NO	NO	NO	-0.02	-0.4066	NEGATIVE	<4,81	NEGATIVE	0	0	NEGATIVE	0.0315789	POSITIVE
8940	28	1/50		11.953	11.854	14.063	97.64	79.503	66.103	117.857	vaccinated	1	T1									57	Male	NO	NO	NO	7.18	145.969	POSITIVE	243.62	POSITIVE	5.02	109.436	POSITIVE	1.76316	POSITIVE
8940	28	1/100		10.792	9.7	14.142	87.293	61.849	54.711	121.313	vaccinated	1	T1									57	Male	NO	NO	NO	7.18	145.969	POSITIVE	243.62	POSITIVE	5.02	109.436	POSITIVE	1.76316	POSITIVE
8940	28	1/400		6.877	5.76	8.518	49.931	25.782	22.206	121.958	vaccinated	1	T1									57	Male	NO	NO	NO	7.18	145.969	POSITIVE	243.62	POSITIVE	5.02	109.436	POSITIVE	1.76316	POSITIVE
8940	28	1/3200		0.977	1.485	2.711	11.133	5.336	3.676	117.354	vaccinated	1	T1									57	Male	NO	NO	NO	7.18	145.969	POSITIVE	243.62	POSITIVE	5.02	109.436	POSITIVE	1.76316	POSITIVE
9043	28	1/50		11.826	12.246	14.203	110.506	118.42	78.366	120.704	vaccinated	1	T2									57	Male	NO	NO	NO	36.56	743.265	POSITIVE	1983.8	POSITIVE	131.39	2864.3	POSITIVE	18.8842	POSITIVE
9043	28	1/100		9.092	8.879	9.152	119.668	116.488	67.729	123.068	vaccinated	1	T2									57	Male	NO	NO	NO	36.56	743.265	POSITIVE	1983.8	POSITIVE	131.39	2864.3	POSITIVE	18.8842	POSITIVE
9043	28	1/400		5.832	5.569	7.707	106.58	95.605	31.583	120.133	vaccinated	1	T2									57	Male	NO	NO	NO	36.56	743.265	POSITIVE	1983.8	POSITIVE	131.39	2864.3	POSITIVE	18.8842	POSITIVE
9043	28	1/3200		1.092	0.571	1.566	55.19	33.792	4.688	114.059	vaccinated	1	T2									57	Male	NO	NO	NO	36.56	743.265	POSITIVE	1983.8	POSITIVE	131.39	2864.3	POSITIVE	18.8842	POSITIVE
10354	28	1/50		12.706	11.962	14.731	98.135	76.37	64.972	124.721	vaccinated	1	T3									57	Male	NO	NO	NO	3.62	73.5946	POSITIVE	#N/A	#N/A	#N/A	#N/A	#N/A	#N/A	#N/A
10354	28	1/100		11.51	9.843	13.365	84.657	58.673	49.82	125.557	vaccinated	1	T3									57	Male	NO	NO	NO	3.62	73.5946	POSITIVE	#N/A	#N/A	#N/A	#N/A	#N/A	#N/A	#N/A
10354	28	1/400		6.365	4.842	6.924	45.051	24.599	18.883	123.533	vaccinated	1	T3									57	Male	NO	NO	NO	3.62	73.5946	POSITIVE	#N/A	#N/A	#N/A	#N/A	#N/A	#N/A	#N/A
10354	28	1/3200		0.749	0.625	1.389	8.43	3.424	2.964	118.328	vaccinated	1	T3									57	Male	NO	NO	NO	3.62	73.5946	POSITIVE	#N/A	#N/A	#N/A	#N/A	#N/A	#N/A	#N/A
8773	29	1/50		13.969	13.483	14.983	9.355	11.109	19.264	114.926	vaccinated	1	T0									43	Female	NO	NO	NO	-0.01	-0.2033	NEGATIVE	<4,81	NEGATIVE	0.02	0.436	NEGATIVE	0.0157895	POSITIVE
8773	29	1/100		11.061	9.649	13.527	6.811	7.418	13.054	116.919	vaccinated	1	T0									43	Female	NO	NO	NO	-0.01	-0.2033	NEGATIVE	<4,81	NEGATIVE	0.02	0.436	NEGATIVE	0.0157895	POSITIVE
8773	29	1/400		10.385	10.424	12.26	7.376	6.642	4.982	117.871	vaccinated	1	T0									43	Female	NO	NO	NO	-0.01	-0.2033	NEGATIVE	<4,81	NEGATIVE	0.02	0.436	NEGATIVE	0.0157895	POSITIVE
8773	29	1/3200		6.958	6.338	9.005	4.301	4.48	1.252	109.772	vaccinated	1	T0									43	Female	NO	NO	NO	-0.01	-0.2033	NEGATIVE	<4,81	NEGATIVE	0.02	0.436	NEGATIVE	0.0157895	POSITIVE
8918	29	1/50		12.618	13.133	13.253	108.567	102.452	42.547	111.353	vaccinated	1	T1									43	Female	NO	NO	NO	22.81	463.727	POSITIVE	946.4	POSITIVE	22.49	490.282	POSITIVE	2.78421	POSITIVE
8918	29	1/100		11.571	12.234	13.675	104.789	92.108	30.853	112.187	vaccinated	1	T1									43	Female	NO	NO	NO	22.81	463.727	POSITIVE	946.4	POSITIVE	22.49	490.282	POSITIVE	2.78421	POSITIVE
8918	29	1/400		9.605	8.973	11.497	85.342	57.626	14.833	114.577	vaccinated	1	T1									43	Female	NO	NO	NO	22.81	463.727	POSITIVE	946.4	POSITIVE	22.49	490.282	POSITIVE	2.78421	POSITIVE
8918	29	1/3200		6.581	5.048	9.169	27.9	16.925	2.852	109.171	vaccinated	1	T1									43	Female	NO	NO	NO	22.81	463.727	POSITIVE	946.4	POSITIVE	22.49	490.282	POSITIVE	2.78421	POSITIVE
9011	29	1/50		11.294	11.931	12.841	93.165	114.209	106.486	113.462	vaccinated	1	T2									43	Female	NO	NO	NO	52.3	1063.26	POSITIVE	11400	POSITIVE	305.3	6655.54	POSITIVE	17.4579	POSITIVE
9011	29	1/100		10.35	9.534	10.986	100.945	113.892	100.375	112.134	vaccinated	1	T2									43	Female	NO	NO	NO	52.3	1063.26	POSITIVE	11400	POSITIVE	305.3	6655.54	POSITIVE	17.4579	POSITIVE
9011	29	1/400		8.518	9.052	11	105.637	108.653	76.798	112.737	vaccinated	1	T2									43	Female	NO	NO	NO	52.3	1063.26	POSITIVE	11400	POSITIVE	305.3	6655.54	POSITIVE	17.4579	POSITIVE
9011	29	1/3200		6.78	6.188	8.305	90.458	70.863	30.494	111.359	vaccinated	1	T2									43	Female	NO	NO	NO	52.3	1063.26	POSITIVE	11400	POSITIVE	305.3	6655.54	POSITIVE	17.4579	POSITIVE
10336	29	1/50		11.71	12.654	15.021	100.743	111.74	75.448	114.072	vaccinated	1	T3									43	Female	NO	NO	NO	41.6	845.728	POSITIVE	#N/A	#N/A	#N/A	#N/A	#N/A	#N/A	#N/A
10336	29	1/100		9.65	11.513	14.266	104.481	107.382	60.769	116.067	vaccinated	1	T3									43	Female	NO	NO	NO	41.6	845.728	POSITIVE	#N/A	#N/A	#N/A	#N/A	#N/A	#N/A	#N/A
10336	29	1/400		9.441	8.403	12.385	91.525	86.834	29.259	114.174	vaccinated	1	T3									43	Female	NO	NO	NO	41.6	845.728	POSITIVE	#N/A	#N/A	#N/A	#N/A	#N/A	#N/A	#N/A
10336	29	1/3200		7.144	4.856	8.595	45.646	35.034	6.944	111.943	vaccinated	1	T3									43	Female	NO	NO	NO	41.6	845.728	POSITIVE	#N/A	#N/A	#N/A	#N/A	#N/A	#N/A	#N/A
8788	30	1/50		4.612	5.865	9.176	5.269	7.856	8.734	119.131	vaccinated	1	T0									43	Female	NO	NO	NO	-0.02	-0.4066	NEGATIVE	5.876	NEGATIVE	0	0	NEGATIVE	0.0263158	POSITIVE
8788	30	1/100		2.321	2.624	4.643	3.483	3.636	5.682	118.461	vaccinated	1	T0									43	Female	NO	NO	NO	-0.02	-0.4066	NEGATIVE	5.876	NEGATIVE	0	0	NEGATIVE	0.0263158	POSITIVE
8788	30	1/400		0.932	0.921	1.728	1.322	1.489	1.965	119.285	vaccinated	1	T0									43	Female	NO	NO	NO	-0.02	-0.4066	NEGATIVE	5.876	NEGATIVE	0	0	NEGATIVE	0.0263158	POSITIVE
8788	30	1/3200		0.042	0.154	0	0.12	0.226	0.206	115.986	vaccinated	1	T0									43	Female	NO	NO	NO	-0.02	-0.4066	NEGATIVE	5.876	NEGATIVE	0	0	NEGATIVE	0.0263158	POSITIVE
8939	30	1/50		4.467	6.268	5.955	46.638	26.751	26.204	118.464	vaccinated	1	T1									43	Female	NO	NO	NO	0.54	10.9782	NEGATIVE	69.16	POSITIVE	0.84	18.312	NEGATIVE	0.431579	POSITIVE
8939	30	1/100		3.2	4.458	4.49	30.704	16.712	17.313	118.181	vaccinated	1	T1									43	Female	NO	NO	NO	0.54	10.9782	NEGATIVE	69.16	POSITIVE	0.84	18.312	NEGATIVE	0.431579	POSITIVE
8939	30	1/400		0.928	1.117	1.046	10.623	5.102	6.308	118.296	vaccinated	1	T1									43	Female	NO	NO	NO	0.54	10.9782	NEGATIVE	69.16	POSITIVE	0.84	18.312	NEGATIVE	0.431579	POSITIVE
8939	30	1/3200		0.048	0	0.141	1.215	0.796	0.388	115.822	vaccinated	1	T1									43	Female	NO	NO	NO	0.54	10.9782	NEGATIVE	69.16	POSITIVE	0.84	18.312	NEGATIVE	0.431579	POSITIVE
9024	30	1/50		4.068	4.879	5.986	112.838	108.471	37.086	118.447	vaccinated	1	T2									43	Female	NO	NO	NO	37.82	768.881	POSITIVE	902.2	POSITIVE	36.87	803.766	POSITIVE	17.7789	POSITIVE
9024	30	1/100		2.957	3.16	4.719	109.53	100.806	25.41	118.135	vaccinated	1	T2									43	Female	NO	NO	NO	37.82	768.881	POSITIVE	902.2	POSITIVE	36.87	803.766	POSITIVE	17.7789	POSITIVE
9024	30	1/400		0.833	0.585	0.868	91.91	66.371	9.799	118.783	vaccinated	1	T2									43	Female	NO	NO	NO	37.82	768.881	POSITIVE	902.2	POSITIVE	36.87	803.766	POSITIVE	17.7789	POSITIVE
9024	30	1/3200		0.078	0.077	0.15	40.504	17.705	0.872	117.346	vaccinated	1	T2									43	Female	NO	NO	NO	37.82	768.881	POSITIVE	902.2	POSITIVE	36.87	803.766	POSITIVE	17.7789	POSITIVE
10346	30	1/50		5.096	5.585	7.203	77.643	51.216	14.516	121.689	vaccinated	1	T3									43	Female	NO	NO	NO	2.76	56.1108	POSITIVE	#N/A	#N/A	#N/A	#N/A	#N/A	#N/A	#N/A
10346	30	1/100		2.356	2.571	3.543	59.466	33.974	8.972	123.491	vaccinated	1	T3									43	Female	NO	NO	NO	2.76	56.1108	POSITIVE	#N/A	#N/A	#N/A	#N/A	#N/A	#N/A	#N/A
10346	30	1/400		1.375	0.502	1.891	24.195	10.769	2.588	122.42	vaccinated	1	T3									43	Female	NO	NO	NO	2.76	56.1108	POSITIVE	#N/A	#N/A	#N/A	#N/A	#N/A	#N/A	#N/A
10346	30	1/3200		0.076	0.126	0.075	4.416	1.771	0.228	122.344	vaccinated	1	T3									43	Female	NO	NO	NO	2.76	56.1108	POSITIVE	#N/A	#N/A	#N/A	#N/A	#N/A	#N/A	#N/A
8803	31	1/50		13.697	12.924	19.4	8.373	8.083	12.754	116.6	vaccinated	1	T0									62	Female	NO	NO	NO	-0.01	-0.2033	NEGATIVE	<4,81	NEGATIVE	0.41	8.938	NEGATIVE	0.105263	POSITIVE
8803	31	1/100		9.234	8.843	12.076	5.69	6.146	8.015	112.258	vaccinated	1	T0									62	Female	NO	NO	NO	-0.01	-0.2033	NEGATIVE	<4,81	NEGATIVE	0.41	8.938	NEGATIVE	0.105263	POSITIVE
8803	31	1/400		7.814	5.904	9.416	4.681	4.872	3.228	112.315	vaccinated	1	T0									62	Female	NO	NO	NO	-0.01	-0.2033	NEGATIVE	<4,81	NEGATIVE	0.41	8.938	NEGATIVE	0.105263	POSITIVE
8803	31	1/3200		2.096	1.178	3.601	1.883	1.94	0.589	119.22	vaccinated	1	T0									62	Female	NO	NO	NO	-0.01	-0.2033	NEGATIVE	<4,81	NEGATIVE	0.41	8.938	NEGATIVE	0.105263	POSITIVE
9004	31	1/50		11.214	10.963	12.6	71.566	45.363	52.158	110.66	vaccinated	1	T1									62	Female	NO	NO	NO	3.05	62.0065	POSITIVE	133.64	POSITIVE	1.66	36.188	POSITIVE	5.16316	POSITIVE
9004	31	1/100		9.986	9.477	11.014	54.041	30.577	37.899	113.188	vaccinated	1	T1									62	Female	NO	NO	NO	3.05	62.0065	POSITIVE	133.64	POSITIVE	1.66	36.188	POSITIVE	5.16316	POSITIVE
9004	31	1/400		8.252	5.973	10.94	23.298	11.448	13.904	112.013	vaccinated	1	T1									62	Female	NO	NO	NO	3.05	62.0065	POSITIVE	133.64	POSITIVE	1.66	36.188	POSITIVE	5.16316	POSITIVE
9004	31	1/3200		2.315	1.452	3.949	4.883	2.981	2.177	111.432	vaccinated	1	T1									62	Female	NO	NO	NO	3.05	62.0065	POSITIVE	133.64	POSITIVE	1.66	36.188	POSITIVE	5.16316	POSITIVE
9056	31	1/50		10.252	10.742	11.306	100.795	108.598	82.154	110.896	vaccinated	1	T2									62	Female	NO	NO	NO	33.59	682.885	POSITIVE	1669.2	POSITIVE	52.69	1148.64	POSITIVE	20.0158	POSITIVE
9056	31	1/100		10.234	8.606	11.432	106.298	104.851	66.198	114.323	vaccinated	1	T2									62	Female	NO	NO	NO	33.59	682.885	POSITIVE	1669.2	POSITIVE	52.69	1148.64	POSITIVE	20.0158	POSITIVE
9056	31	1/400		7.469	7.38	8.817	92.958	78.333	34.804	115.754	vaccinated	1	T2									62	Female	NO	NO	NO	33.59	682.885	POSITIVE	1669.2	POSITIVE	52.69	1148.64	POSITIVE	20.0158	POSITIVE
9056	31	1/3200		2.868	1.105	2.983	43.475	24.206	5.516	113.803	vaccinated	1	T2									62	Female	NO	NO	NO	33.59	682.885	POSITIVE	1669.2	POSITIVE	52.69	1148.64	POSITIVE	20.0158	POSITIVE
10369	31	1/50		11.498	13.397	13.036	93.891	86.645	47.145	111.883	vaccinated	1	T3									62	Female	NO	NO	NO	7.73	157.151	POSITIVE	#N/A	#N/A	#N/A	#N/A	#N/A	#N/A	#N/A
10369	31	1/100		9.467	9.748	11.028	83.136	70.554	31.396	113.513	vaccinated	1	T3									62	Female	NO	NO	NO	7.73	157.151	POSITIVE	#N/A	#N/A	#N/A	#N/A	#N/A	#N/A	#N/A
10369	31	1/400		7.83	5.872	9.486	50.25	37.69	11.99	117.909	vaccinated	1	T3									62	Female	NO	NO	NO	7.73	157.151	POSITIVE	#N/A	#N/A	#N/A	#N/A	#N/A	#N/A	#N/A
10369	31	1/3200		1.509	1.535	3.286	11.957	7.325	2.187	115.144	vaccinated	1	T3									62	Female	NO	NO	NO	7.73	157.151	POSITIVE	#N/A	#N/A	#N/A	#N/A	#N/A	#N/A	#N/A
8817	32	1/50		4.825	7.612	6.293	9.82	6.367	14.7	114.586	vaccinated	1	T0									46	Female	NO	NO	NO	0	0	NEGATIVE	<4,81	NEGATIVE	0	0	NEGATIVE	0.0315789	POSITIVE
8817	32	1/100		2.457	4.352	1.714	5.127	4.121	7.816	111.173	vaccinated	1	T0									46	Female	NO	NO	NO	0	0	NEGATIVE	<4,81	NEGATIVE	0	0	NEGATIVE	0.0315789	POSITIVE
8817	32	1/400		0.631	0.862	0.958	1.411	1.455	2.559	109.166	vaccinated	1	T0									46	Female	NO	NO	NO	0	0	NEGATIVE	<4,81	NEGATIVE	0	0	NEGATIVE	0.0315789	POSITIVE
8817	32	1/3200		0	0.186	0.012	0.241	0.27	0.119	106.993	vaccinated	1	T0									46	Female	NO	NO	NO	0	0	NEGATIVE	<4,81	NEGATIVE	0	0	NEGATIVE	0.0315789	POSITIVE
8963	32	1/50		5.982	8.463	6.668	90.78	62.088	45.664	109.511	vaccinated	1	T1									46	Female	NO	NO	NO	6.34	128.892	POSITIVE	273	POSITIVE	2.75	59.95	POSITIVE	4.23158	POSITIVE
8963	32	1/100		2.593	4.686	4.263	72.706	42.116	28.316	106.529	vaccinated	1	T1									46	Female	NO	NO	NO	6.34	128.892	POSITIVE	273	POSITIVE	2.75	59.95	POSITIVE	4.23158	POSITIVE
8963	32	1/400		0.93	1.004	0.976	33.976	14.557	11.591	108.104	vaccinated	1	T1									46	Female	NO	NO	NO	6.34	128.892	POSITIVE	273	POSITIVE	2.75	59.95	POSITIVE	4.23158	POSITIVE
8963	32	1/3200		0.16	0.157	0.203	4.848	2.064	0.917	102.021	vaccinated	1	T1									46	Female	NO	NO	NO	6.34	128.892	POSITIVE	273	POSITIVE	2.75	59.95	POSITIVE	4.23158	POSITIVE
9050	32	1/50		4.369	9.101	6.314	100.115	109.878	95.965	110.662	vaccinated	1	T2									46	Female	NO	NO	NO	34.47	700.775	POSITIVE	1627.6	POSITIVE	53.18	1159.32	POSITIVE	17.8737	POSITIVE
9050	32	1/100		2.725	4.641	4.069	111.348	98.694	77.309	110.355	vaccinated	1	T2									46	Female	NO	NO	NO	34.47	700.775	POSITIVE	1627.6	POSITIVE	53.18	1159.32	POSITIVE	17.8737	POSITIVE
9050	32	1/400		1.704	1.489	1.19	92.018	60.061	39.44	108.817	vaccinated	1	T2									46	Female	NO	NO	NO	34.47	700.775	POSITIVE	1627.6	POSITIVE	53.18	1159.32	POSITIVE	17.8737	POSITIVE
9050	32	1/3200		0.183	0.08	0	37.279	14.21	6.297	104.113	vaccinated	1	T2									46	Female	NO	NO	NO	34.47	700.775	POSITIVE	1627.6	POSITIVE	53.18	1159.32	POSITIVE	17.8737	POSITIVE
10378	32	1/50		6.231	9.736	7.899	79.361	58.054	41.544	113.006	vaccinated	1	T3									46	Female	NO	NO	NO	2.21	44.9293	POSITIVE	#N/A	#N/A	#N/A	#N/A	#N/A	#N/A	#N/A
10378	32	1/100		2.878	5.24	3.396	55.96	33.917	23.161	110.772	vaccinated	1	T3									46	Female	NO	NO	NO	2.21	44.9293	POSITIVE	#N/A	#N/A	#N/A	#N/A	#N/A	#N/A	#N/A
10378	32	1/400		0.873	1.185	1.086	22.939	10.689	6.854	111.068	vaccinated	1	T3									46	Female	NO	NO	NO	2.21	44.9293	POSITIVE	#N/A	#N/A	#N/A	#N/A	#N/A	#N/A	#N/A
10378	32	1/3200		0.303	0.126	0.181	2.602	1.724	0.744	106.73	vaccinated	1	T3									46	Female	NO	NO	NO	2.21	44.9293	POSITIVE	#N/A	#N/A	#N/A	#N/A	#N/A	#N/A	#N/A
8761	33	1/50		10.305	7.403	10.901	18.18	8.497	23.156	111.61	vaccinated	1	T0									56	Female	NO	NO	NO	0.02	0.4066	NEGATIVE	<4,81	NEGATIVE	0.12	2.616	NEGATIVE	0.0157895	POSITIVE
8761	33	1/100		5.578	5.015	7.55	9.896	5.932	12.844	110.986	vaccinated	1	T0									56	Female	NO	NO	NO	0.02	0.4066	NEGATIVE	<4,81	NEGATIVE	0.12	2.616	NEGATIVE	0.0157895	POSITIVE
8761	33	1/400		2.822	2.034	2.995	3.636	2.373	4.401	114.105	vaccinated	1	T0									56	Female	NO	NO	NO	0.02	0.4066	NEGATIVE	<4,81	NEGATIVE	0.12	2.616	NEGATIVE	0.0157895	POSITIVE
8761	33	1/3200		0.307	0.126	0.132	0.608	0.634	0.339	110.616	vaccinated	1	T0									56	Female	NO	NO	NO	0.02	0.4066	NEGATIVE	<4,81	NEGATIVE	0.12	2.616	NEGATIVE	0.0157895	POSITIVE
8947	33	1/50		10.676	7.901	10.22	57.488	40.935	26.346	111.834	vaccinated	1	T1									56	Female	NO	NO	NO	1.27	25.8191	POSITIVE	61.62	POSITIVE	1.18	25.724	POSITIVE	1.64211	POSITIVE
8947	33	1/100		7.497	6.093	7.702	40.157	25.302	16.661	111.749	vaccinated	1	T1									56	Female	NO	NO	NO	1.27	25.8191	POSITIVE	61.62	POSITIVE	1.18	25.724	POSITIVE	1.64211	POSITIVE
8947	33	1/400		2.05	2.139	3.253	14.047	8.243	5.286	110.714	vaccinated	1	T1									56	Female	NO	NO	NO	1.27	25.8191	POSITIVE	61.62	POSITIVE	1.18	25.724	POSITIVE	1.64211	POSITIVE
8947	33	1/3200		0.12	0.227	0.26	1.537	1.104	0.187	108.434	vaccinated	1	T1									56	Female	NO	NO	NO	1.27	25.8191	POSITIVE	61.62	POSITIVE	1.18	25.724	POSITIVE	1.64211	POSITIVE
9029	33	1/50		10.349	8.042	8.925	95.846	113.392	48.578	114.506	vaccinated	1	T2									56	Female	NO	NO	NO	47.53	966.285	POSITIVE	1898	POSITIVE	84.86	1849.95	POSITIVE	18.1789	POSITIVE
9029	33	1/100		6.255	6.84	6.313	114.892	108.932	29.387	113.676	vaccinated	1	T2									56	Female	NO	NO	NO	47.53	966.285	POSITIVE	1898	POSITIVE	84.86	1849.95	POSITIVE	18.1789	POSITIVE
9029	33	1/400		1.186	1.535	2.137	104.318	82.183	10.778	112.704	vaccinated	1	T2									56	Female	NO	NO	NO	47.53	966.285	POSITIVE	1898	POSITIVE	84.86	1849.95	POSITIVE	18.1789	POSITIVE
9029	33	1/3200		0.141	0.158	0.365	59.795	29.741	0.785	107.902	vaccinated	1	T2									56	Female	NO	NO	NO	47.53	966.285	POSITIVE	1898	POSITIVE	84.86	1849.95	POSITIVE	18.1789	POSITIVE
10374	33	1/50		12.137	6.97	8.521	117.522	111.579	60.467	119.436	vaccinated	1	T3									56	Female	NO	NO	NO	38.3	778.639	POSITIVE	#N/A	#N/A	#N/A	#N/A	#N/A	#N/A	#N/A
10374	33	1/100		7.291	4.945	6.979	111.129	99.496	41.025	116.304	vaccinated	1	T3									56	Female	NO	NO	NO	38.3	778.639	POSITIVE	#N/A	#N/A	#N/A	#N/A	#N/A	#N/A	#N/A
10374	33	1/400		1.203	1.605	2.979	92.145	67.713	14.414	114.589	vaccinated	1	T3									56	Female	NO	NO	NO	38.3	778.639	POSITIVE	#N/A	#N/A	#N/A	#N/A	#N/A	#N/A	#N/A
10374	33	1/3200		0.439	0.208	0.226	33.142	15.271	0.769	109.916	vaccinated	1	T3									56	Female	NO	NO	NO	38.3	778.639	POSITIVE	#N/A	#N/A	#N/A	#N/A	#N/A	#N/A	#N/A
8767	34	1/50		23.371	11.913	10.706	8.472	8.4	11.7	107.592	vaccinated	1	T0									53	Female	NO	NO	NO	0	0	NEGATIVE	<4,81	NEGATIVE	0.06	1.308	NEGATIVE	0.0210526	POSITIVE
8767	34	1/100		18.336	10.433	10.812	7.131	7.359	8.59	106.778	vaccinated	1	T0									53	Female	NO	NO	NO	0	0	NEGATIVE	<4,81	NEGATIVE	0.06	1.308	NEGATIVE	0.0210526	POSITIVE
8767	34	1/400		9.428	7.082	7.89	5.128	4.707	2.522	109.95	vaccinated	1	T0									53	Female	NO	NO	NO	0	0	NEGATIVE	<4,81	NEGATIVE	0.06	1.308	NEGATIVE	0.0210526	POSITIVE
8767	34	1/3200		2.395	2.323	3.236	1.783	1.918	0.152	105.283	vaccinated	1	T0									53	Female	NO	NO	NO	0	0	NEGATIVE	<4,81	NEGATIVE	0.06	1.308	NEGATIVE	0.0210526	POSITIVE
8982	34	1/50		25.925	16.402	12.617	87.87	69.833	34.711	103.826	vaccinated	1	T1									53	Female	NO	NO	NO	7.19	146.173	POSITIVE	325	POSITIVE	5.05	110.09	POSITIVE	7.18421	POSITIVE
8982	34	1/100		16.317	10.421	9.159	69.779	45.517	21.346	104.081	vaccinated	1	T1									53	Female	NO	NO	NO	7.19	146.173	POSITIVE	325	POSITIVE	5.05	110.09	POSITIVE	7.18421	POSITIVE
8982	34	1/400		10.378	7.39	8.87	38.746	21.945	10.245	106.226	vaccinated	1	T1									53	Female	NO	NO	NO	7.19	146.173	POSITIVE	325	POSITIVE	5.05	110.09	POSITIVE	7.18421	POSITIVE
8982	34	1/3200		1.717	2.009	2.884	8.262	3.902	0.989	97.95	vaccinated	1	T1									53	Female	NO	NO	NO	7.19	146.173	POSITIVE	325	POSITIVE	5.05	110.09	POSITIVE	7.18421	POSITIVE
9076	34	1/50		28.222	15.95	12.146	84.618	110.233	73.01	108.882	vaccinated	1	T2									53	Female	NO	NO	NO	39.39	800.799	POSITIVE	4300	POSITIVE	98.95	2157.11	POSITIVE	>21	POSITIVE
9076	34	1/100		18.24	12.156	10.424	96.076	110.364	53.188	109.559	vaccinated	1	T2									53	Female	NO	NO	NO	39.39	800.799	POSITIVE	4300	POSITIVE	98.95	2157.11	POSITIVE	>21	POSITIVE
9076	34	1/400		11.183	7.374	7.453	102.817	92.243	25.617	109.539	vaccinated	1	T2									53	Female	NO	NO	NO	39.39	800.799	POSITIVE	4300	POSITIVE	98.95	2157.11	POSITIVE	>21	POSITIVE
9076	34	1/3200		2.797	2.457	3.205	58.25	39.118	4.649	104.688	vaccinated	1	T2									53	Female	NO	NO	NO	39.39	800.799	POSITIVE	4300	POSITIVE	98.95	2157.11	POSITIVE	>21	POSITIVE
10332	34	1/50		31.096	14.441	11.481	96.107	91.022	33.791	107.374	vaccinated	1	T3									53	Female	NO	NO	NO	12.88	261.85	POSITIVE	#N/A	#N/A	#N/A	#N/A	#N/A	#N/A	#N/A
10332	34	1/100		19.984	10.877	10.802	86.547	76.111	22.081	109.088	vaccinated	1	T3									53	Female	NO	NO	NO	12.88	261.85	POSITIVE	#N/A	#N/A	#N/A	#N/A	#N/A	#N/A	#N/A
10332	34	1/400		11.693	7.07	8.561	60.501	44.869	9.344	109.989	vaccinated	1	T3									53	Female	NO	NO	NO	12.88	261.85	POSITIVE	#N/A	#N/A	#N/A	#N/A	#N/A	#N/A	#N/A
10332	34	1/3200		2.202	1.219	2.918	15.382	9.124	1.109	106.835	vaccinated	1	T3									53	Female	NO	NO	NO	12.88	261.85	POSITIVE	#N/A	#N/A	#N/A	#N/A	#N/A	#N/A	#N/A
8841	35	1/50		12.443	12.584	12.049	14.328	9.246	16.612	111.019	vaccinated	1	T0									53	Female	NO	NO	NO	0	0	NEGATIVE	20.41	NEGATIVE	0.01	0.218	NEGATIVE	0.0368421	POSITIVE
8841	35	1/100		10.012	10.016	10.759	10.279	7.186	12.017	113.845	vaccinated	1	T0									53	Female	NO	NO	NO	0	0	NEGATIVE	20.41	NEGATIVE	0.01	0.218	NEGATIVE	0.0368421	POSITIVE
8841	35	1/400		8.488	6.812	9.822	6.795	5.88	5.742	112.447	vaccinated	1	T0									53	Female	NO	NO	NO	0	0	NEGATIVE	20.41	NEGATIVE	0.01	0.218	NEGATIVE	0.0368421	POSITIVE
8841	35	1/3200		5.957	5.563	6.444	4.123	3.925	1.194	108.946	vaccinated	1	T0									53	Female	NO	NO	NO	0	0	NEGATIVE	20.41	NEGATIVE	0.01	0.218	NEGATIVE	0.0368421	POSITIVE
9003	35	1/50		10.897	12.98	11.493	91.628	72.36	41.628	111.385	vaccinated	1	T1									53	Female	NO	NO	NO	10.82	219.971	POSITIVE	403	POSITIVE	5.7	124.26	POSITIVE	2.42632	POSITIVE
9003	35	1/100		9.607	10.13	9.701	81.889	52.374	31.223	110.446	vaccinated	1	T1									53	Female	NO	NO	NO	10.82	219.971	POSITIVE	403	POSITIVE	5.7	124.26	POSITIVE	2.42632	POSITIVE
9003	35	1/400		9.283	9.625	9.136	51.612	26.359	16.515	111.279	vaccinated	1	T1									53	Female	NO	NO	NO	10.82	219.971	POSITIVE	403	POSITIVE	5.7	124.26	POSITIVE	2.42632	POSITIVE
9003	35	1/3200		5.685	5.117	7.244	14.082	6.917	3.024	109.96	vaccinated	1	T1									53	Female	NO	NO	NO	10.82	219.971	POSITIVE	403	POSITIVE	5.7	124.26	POSITIVE	2.42632	POSITIVE
9080	35	1/50		11.321	10.819	12.082	94.093	113.207	79.075	110.795	vaccinated	1	T2									53	Female	NO	NO	NO	44.26	899.806	POSITIVE	3280	POSITIVE	131.96	2876.73	POSITIVE	18.8421	POSITIVE
9080	35	1/100		8.75	9.891	10.425	106.375	110.349	62.45	111.002	vaccinated	1	T2									53	Female	NO	NO	NO	44.26	899.806	POSITIVE	3280	POSITIVE	131.96	2876.73	POSITIVE	18.8421	POSITIVE
9080	35	1/400		8.065	6.842	8.834	104.821	92.939	32.676	111.737	vaccinated	1	T2									53	Female	NO	NO	NO	44.26	899.806	POSITIVE	3280	POSITIVE	131.96	2876.73	POSITIVE	18.8421	POSITIVE
9080	35	1/3200		4.697	5.925	5.045	67.519	39.96	7.036	110.194	vaccinated	1	T2									53	Female	NO	NO	NO	44.26	899.806	POSITIVE	3280	POSITIVE	131.96	2876.73	POSITIVE	18.8421	POSITIVE
10370	35	1/50		12.318	12.999	12.668	96.2	89.955	39.712	112.154	vaccinated	1	T3									53	Female	NO	NO	NO	9.66	196.388	POSITIVE	#N/A	#N/A	#N/A	#N/A	#N/A	#N/A	#N/A
10370	35	1/100		10.815	11.182	13.756	88.217	69.954	26.767	111.845	vaccinated	1	T3									53	Female	NO	NO	NO	9.66	196.388	POSITIVE	#N/A	#N/A	#N/A	#N/A	#N/A	#N/A	#N/A
10370	35	1/400		9.424	8.965	10.852	57.889	35.664	12.501	113.425	vaccinated	1	T3									53	Female	NO	NO	NO	9.66	196.388	POSITIVE	#N/A	#N/A	#N/A	#N/A	#N/A	#N/A	#N/A
10370	35	1/3200		4.932	4.975	6.917	15.887	9.276	1.851	117.458	vaccinated	1	T3									53	Female	NO	NO	NO	9.66	196.388	POSITIVE	#N/A	#N/A	#N/A	#N/A	#N/A	#N/A	#N/A
8766	36	1/50		7.319	8.893	8.368	6.252	7.923	12.561	104.459	vaccinated	1	T0									51	Female	NO	NO	NO	0	0	NEGATIVE	5.538	NEGATIVE	0	0	NEGATIVE	0.0421053	POSITIVE
8766	36	1/100		5.379	5.228	6.321	4.714	4.208	7.032	102.581	vaccinated	1	T0									51	Female	NO	NO	NO	0	0	NEGATIVE	5.538	NEGATIVE	0	0	NEGATIVE	0.0421053	POSITIVE
8766	36	1/400		2.25	1.607	3.539	2.315	2.357	2.682	104.363	vaccinated	1	T0									51	Female	NO	NO	NO	0	0	NEGATIVE	5.538	NEGATIVE	0	0	NEGATIVE	0.0421053	POSITIVE
8766	36	1/3200		0.009	0.035	0.473	0.468	0.435	0.247	105.322	vaccinated	1	T0									51	Female	NO	NO	NO	0	0	NEGATIVE	5.538	NEGATIVE	0	0	NEGATIVE	0.0421053	POSITIVE
8964	36	1/50		7.291	8.935	8.3	72.978	46.12	20.539	101.749	vaccinated	1	T1									51	Female	NO	NO	NO	4.63	94.1279	POSITIVE	104.26	POSITIVE	2.44	53.192	POSITIVE	3.94211	POSITIVE
8964	36	1/100		6.252	6.588	6.451	56.398	30.649	12.981	103.203	vaccinated	1	T1									51	Female	NO	NO	NO	4.63	94.1279	POSITIVE	104.26	POSITIVE	2.44	53.192	POSITIVE	3.94211	POSITIVE
8964	36	1/400		1.617	2.532	2.865	22.652	8.909	4.025	105.538	vaccinated	1	T1									51	Female	NO	NO	NO	4.63	94.1279	POSITIVE	104.26	POSITIVE	2.44	53.192	POSITIVE	3.94211	POSITIVE
8964	36	1/3200		0.121	0.079	0.346	3.033	1.423	0.094	106.887	vaccinated	1	T1									51	Female	NO	NO	NO	4.63	94.1279	POSITIVE	104.26	POSITIVE	2.44	53.192	POSITIVE	3.94211	POSITIVE
9045	36	1/50		7.893	10.759	8.836	100.591	99.349	45.387	104.078	vaccinated	1	T2									51	Female	NO	NO	NO	32.2	654.626	POSITIVE	1341.6	POSITIVE	48.88	1065.58	POSITIVE	19.1316	POSITIVE
9045	36	1/100		5.504	6.32	6.792	100.302	89.803	33.344	105.673	vaccinated	1	T2									51	Female	NO	NO	NO	32.2	654.626	POSITIVE	1341.6	POSITIVE	48.88	1065.58	POSITIVE	19.1316	POSITIVE
9045	36	1/400		2.308	2.316	2.119	85.332	59.718	15.083	108.905	vaccinated	1	T2									51	Female	NO	NO	NO	32.2	654.626	POSITIVE	1341.6	POSITIVE	48.88	1065.58	POSITIVE	19.1316	POSITIVE
9045	36	1/3200		0.135	0.341	0.38	36.119	13.915	1.795	108.56	vaccinated	1	T2									51	Female	NO	NO	NO	32.2	654.626	POSITIVE	1341.6	POSITIVE	48.88	1065.58	POSITIVE	19.1316	POSITIVE
10333	36	1/50		8.337	11.845	10.033	98.323	90.222	40.321	106.061	vaccinated	1	T3									51	Female	NO	NO	NO	10.4	211.432	POSITIVE	#N/A	#N/A	#N/A	#N/A	#N/A	#N/A	#N/A
10333	36	1/100		7.191	7.639	8.117	90.51	76.974	29.941	108.343	vaccinated	1	T3									51	Female	NO	NO	NO	10.4	211.432	POSITIVE	#N/A	#N/A	#N/A	#N/A	#N/A	#N/A	#N/A
10333	36	1/400		2.905	2.399	3.617	56.855	40.451	10.089	109.751	vaccinated	1	T3									51	Female	NO	NO	NO	10.4	211.432	POSITIVE	#N/A	#N/A	#N/A	#N/A	#N/A	#N/A	#N/A
10333	36	1/3200		0.209	0.132	0.416	12.489	7.109	1.055	113.776	vaccinated	1	T3									51	Female	NO	NO	NO	10.4	211.432	POSITIVE	#N/A	#N/A	#N/A	#N/A	#N/A	#N/A	#N/A
8799	37	1/50		9.847	6.003	5.53	90.506	84.384	91.073	114.545	vaccinated	2	T0									54	Female	NO	NO	NO	5.45	110.798	POSITIVE	212.16	POSITIVE	4.94	107.692	POSITIVE	19.6526	POSITIVE
8799	37	1/100		7.2	4.598	3.857	77.643	68.386	79.256	113.034	vaccinated	2	T0									54	Female	YES	YES	YES	5.45	110.798	POSITIVE	212.16	POSITIVE	4.94	107.692	POSITIVE	19.6526	POSITIVE
8799	37	1/400		2.487	0.934	1.05	50.016	35.2	48.152	116.215	vaccinated	2	T0									54	Female	YES	YES	YES	5.45	110.798	POSITIVE	212.16	POSITIVE	4.94	107.692	POSITIVE	19.6526	POSITIVE
8799	37	1/3200		0.117	0	0.28	13.26	6.927	11.884	118.114	vaccinated	2	T0									54	Female	YES	YES	YES	5.45	110.798	POSITIVE	212.16	POSITIVE	4.94	107.692	POSITIVE	19.6526	POSITIVE
8958	37	1/50		7.905	8.851	4.317	87.823	106.839	108.9	112.048	vaccinated	2	T2									54	Female	YES	YES	YES	46.8	951.444	POSITIVE	5410	POSITIVE	139,69	3045.24	POSITIVE	>21	POSITIVE
8958	37	1/100		5.168	4.157	2.442	92.346	110.013	104.587	112.178	vaccinated	2	T2									54	Female	YES	YES	YES	46.8	951.444	POSITIVE	5410	POSITIVE	139,69	3045.24	POSITIVE	>21	POSITIVE
8958	37	1/400		1.006	1.528	0.609	95.671	104.544	85.632	111.028	vaccinated	2	T2									54	Female	YES	YES	YES	46.8	951.444	POSITIVE	5410	POSITIVE	139,69	3045.24	POSITIVE	>21	POSITIVE
8958	37	1/3200		0.08	0.172	0.143	74.775	67.547	39.263	111.998	vaccinated	2	T2									54	Female	YES	YES	YES	46.8	951.444	POSITIVE	5410	POSITIVE	139,69	3045.24	POSITIVE	>21	POSITIVE
10295	37	1/50		6.691	4.029	3.529	97.907	108.072	102.27	112.381	vaccinated	2	T3									54	Female	YES	YES	YES	60.2	1223.87	POSITIVE	#N/A	#N/A	#N/A	#N/A	#N/A	#N/A	#N/A
10295	37	1/100		3.605	1.434	2.33	99.589	110.229	94.326	114.026	vaccinated	2	T3									54	Female	YES	YES	YES	60.2	1223.87	POSITIVE	#N/A	#N/A	#N/A	#N/A	#N/A	#N/A	#N/A
10295	37	1/400		0.021	0.206	0.402	92.606	94.061	67.139	112.917	vaccinated	2	T3									54	Female	YES	YES	YES	60.2	1223.87	POSITIVE	#N/A	#N/A	#N/A	#N/A	#N/A	#N/A	#N/A
10295	37	1/3200		0.123	0.056	0.246	58.325	47.646	24.286	109.492	vaccinated	2	T3									54	Female	YES	YES	YES	60.2	1223.87	POSITIVE	#N/A	#N/A	#N/A	#N/A	#N/A	#N/A	#N/A
8800	38	1/50		11.553	13.928	17.472	10.785	10.913	11.452	114.52	vaccinated	2	T0									50	Female	NO	NO	NO	0	0	NEGATIVE	<4,81	NEGATIVE	0.28	6.104	NEGATIVE	0.0368421	POSITIVE
8800	38	1/100		11.416	11.628	14.429	9.525	9.56	7.702	114.363	vaccinated	2	T0									50	Female	NO	NO	NO	0	0	NEGATIVE	<4,81	NEGATIVE	0.28	6.104	NEGATIVE	0.0368421	POSITIVE
8800	38	1/400		9.421	8.296	11.888	6.881	6.872	3.241	117.304	vaccinated	2	T0									50	Female	NO	NO	NO	0	0	NEGATIVE	<4,81	NEGATIVE	0.28	6.104	NEGATIVE	0.0368421	POSITIVE
8800	38	1/3200		4.508	3.607	5.974	2.713	3.367	0.587	119.487	vaccinated	2	T0									50	Female	NO	NO	NO	0	0	NEGATIVE	<4,81	NEGATIVE	0.28	6.104	NEGATIVE	0.0368421	POSITIVE
8922	38	1/50		12.756	14.988	14.533	111.749	114.017	53.657	113.833	vaccinated	2	T2									50	Female	NO	NO	NO	35.99	731.677	POSITIVE	1222	POSITIVE	49.81	1085.86	POSITIVE	15.2263	POSITIVE
8922	38	1/100		10.4	14.586	11.783	111.638	103.107	36.193	114.01	vaccinated	2	T2									50	Female	NO	NO	NO	35.99	731.677	POSITIVE	1222	POSITIVE	49.81	1085.86	POSITIVE	15.2263	POSITIVE
8922	38	1/400		9.136	8.901	10.034	104.56	72.854	18.645	114.249	vaccinated	2	T2									50	Female	NO	NO	NO	35.99	731.677	POSITIVE	1222	POSITIVE	49.81	1085.86	POSITIVE	15.2263	POSITIVE
8922	38	1/3200		5.025	3.449	5.687	53.187	23.491	2.997	115.575	vaccinated	2	T2									50	Female	NO	NO	NO	35.99	731.677	POSITIVE	1222	POSITIVE	49.81	1085.86	POSITIVE	15.2263	POSITIVE
10331	38	1/50		13.656	13.966	15.374	93.473	114.327	85.113	115.194	vaccinated	2	T3									50	Female	NO	NO	NO	86.2	1752.45	POSITIVE	#N/A	#N/A	#N/A	#N/A	#N/A	#N/A	#N/A
10331	38	1/100		12.303	12.126	13.994	99.714	111.934	69.288	116.895	vaccinated	2	T3									50	Female	NO	NO	NO	86.2	1752.45	POSITIVE	#N/A	#N/A	#N/A	#N/A	#N/A	#N/A	#N/A
10331	38	1/400		9.933	8.64	11.724	105.873	104.27	38.354	117.48	vaccinated	2	T3									50	Female	NO	NO	NO	86.2	1752.45	POSITIVE	#N/A	#N/A	#N/A	#N/A	#N/A	#N/A	#N/A
10331	38	1/3200		4.893	4.717	6.523	72.189	51.874	9.385	115.282	vaccinated	2	T3									50	Female	NO	NO	NO	86.2	1752.45	POSITIVE	#N/A	#N/A	#N/A	#N/A	#N/A	#N/A	#N/A
8792	39	1/50		8.482	8.486	10.358	7.673	4.817	4.909	116.927	vaccinated	1	T0									57	Female	NO	NO	NO	-0.02	-0.4066	NEGATIVE	<4,81	NEGATIVE	0	0	NEGATIVE	0.0157895	POSITIVE
8792	39	1/100		7.962	7.721	10.253	5.554	4.58	2.697	113.378	vaccinated	1	T0									57	Female	NO	NO	NO	-0.02	-0.4066	NEGATIVE	<4,81	NEGATIVE	0	0	NEGATIVE	0.0157895	POSITIVE
8792	39	1/400		6.342	6.096	8.263	3.877	3.712	0.699	110.971	vaccinated	1	T0									57	Female	NO	NO	NO	-0.02	-0.4066	NEGATIVE	<4,81	NEGATIVE	0	0	NEGATIVE	0.0157895	POSITIVE
8792	39	1/3200		2.325	2.53	3.511	1.952	2.178	0.289	105.01	vaccinated	1	T0									57	Female	NO	NO	NO	-0.02	-0.4066	NEGATIVE	<4,81	NEGATIVE	0	0	NEGATIVE	0.0157895	POSITIVE
8953	39	1/50		9.904	9.92	10.011	96.941	79.321	73.236	111.621	vaccinated	1	T1									57	Female	NO	NO	NO	6.54	132.958	POSITIVE	262.6	POSITIVE	5.25	114.45	POSITIVE	5.25263	POSITIVE
8953	39	1/100		8.421	8.407	9.291	81.836	59.534	52.703	109.981	vaccinated	1	T1									57	Female	NO	NO	NO	6.54	132.958	POSITIVE	262.6	POSITIVE	5.25	114.45	POSITIVE	5.25263	POSITIVE
8953	39	1/400		6.348	6.257	7.391	38.978	25.052	18.023	108.672	vaccinated	1	T1									57	Female	NO	NO	NO	6.54	132.958	POSITIVE	262.6	POSITIVE	5.25	114.45	POSITIVE	5.25263	POSITIVE
8953	39	1/3200		2.428	2.784	3.883	7.933	5.263	2.026	103.436	vaccinated	1	T1									57	Female	NO	NO	NO	6.54	132.958	POSITIVE	262.6	POSITIVE	5.25	114.45	POSITIVE	5.25263	POSITIVE
9038	39	1/50		8.435	8.336	8.916	98.706	116.421	92.893	114.1	vaccinated	1	T2									57	Female	NO	NO	NO	40.18	816.859	POSITIVE	2740	POSITIVE	90.41	1970.94	POSITIVE	19.4053	POSITIVE
9038	39	1/100		7.765	7.755	7.55	112.554	107.556	72.522	113.478	vaccinated	1	T2									57	Female	NO	NO	NO	40.18	816.859	POSITIVE	2740	POSITIVE	90.41	1970.94	POSITIVE	19.4053	POSITIVE
9038	39	1/400		5.676	3.936	6.475	100.299	85.684	37.06	110.561	vaccinated	1	T2									57	Female	NO	NO	NO	40.18	816.859	POSITIVE	2740	POSITIVE	90.41	1970.94	POSITIVE	19.4053	POSITIVE
9038	39	1/3200		2.107	0.78	3.16	50.455	29.078	5.241	107.331	vaccinated	1	T2									57	Female	NO	NO	NO	40.18	816.859	POSITIVE	2740	POSITIVE	90.41	1970.94	POSITIVE	19.4053	POSITIVE
10366	39	1/50		10.178	10.817	12.366	101.546	85.606	36.774	116.166	vaccinated	1	T3									57	Female	NO	NO	NO	8.43	171.382	POSITIVE	#N/A	#N/A	#N/A	#N/A	#N/A	#N/A	#N/A
10366	39	1/100		8.619	8.614	11.373	85.396	66.194	22.082	114.132	vaccinated	1	T3									57	Female	NO	NO	NO	8.43	171.382	POSITIVE	#N/A	#N/A	#N/A	#N/A	#N/A	#N/A	#N/A
10366	39	1/400		6.586	6.348	8.479	47.38	29.903	6.809	112.571	vaccinated	1	T3									57	Female	NO	NO	NO	8.43	171.382	POSITIVE	#N/A	#N/A	#N/A	#N/A	#N/A	#N/A	#N/A
10366	39	1/3200		3.608	2.36	4.159	11.029	6.239	0.811	109.215	vaccinated	1	T3									57	Female	NO	NO	NO	8.43	171.382	POSITIVE	#N/A	#N/A	#N/A	#N/A	#N/A	#N/A	#N/A
8784	40	1/50		8.945	7.911	13.526	7.126	8.414	19.075	109.674	vaccinated	1	T0									39	Male	NO	NO	NO	0	0	NEGATIVE	<4,81	NEGATIVE	0	0	NEGATIVE	0.0315789	POSITIVE
8784	40	1/100		6.5	10.225	10.42	5.523	5.265	11.897	108.754	vaccinated	1	T0									39	Male	NO	NO	NO	0	0	NEGATIVE	<4,81	NEGATIVE	0	0	NEGATIVE	0.0315789	POSITIVE
8784	40	1/400		2.453	3.006	3.621	2.811	3.572	5.566	107.767	vaccinated	1	T0									39	Male	NO	NO	NO	0	0	NEGATIVE	<4,81	NEGATIVE	0	0	NEGATIVE	0.0315789	POSITIVE
8784	40	1/3200		0.245	0.311	0.58	2.058	0.884	0.446	107.942	vaccinated	1	T0									39	Male	NO	NO	NO	0	0	NEGATIVE	<4,81	NEGATIVE	0	0	NEGATIVE	0.0315789	POSITIVE
8991	40	1/50		9.365	12.307	9.863	92.648	61.952	31.183	108.373	vaccinated	1	T1									39	Male	NO	NO	NO	9.52	193.542	POSITIVE	129.22	POSITIVE	5.37	117.066	POSITIVE	5.97368	POSITIVE
8991	40	1/100		6.694	4.666	9.018	72.327	39.765	16.46	106.511	vaccinated	1	T1									39	Male	NO	NO	NO	9.52	193.542	POSITIVE	129.22	POSITIVE	5.37	117.066	POSITIVE	5.97368	POSITIVE
8991	40	1/400		3.834	4.053	5.027	46.163	14.854	7.585	110.599	vaccinated	1	T1									39	Male	NO	NO	NO	9.52	193.542	POSITIVE	129.22	POSITIVE	5.37	117.066	POSITIVE	5.97368	POSITIVE
8991	40	1/3200		0.176	0.236	0.369	7.68	1.822	0.812	104.685	vaccinated	1	T1									39	Male	NO	NO	NO	9.52	193.542	POSITIVE	129.22	POSITIVE	5.37	117.066	POSITIVE	5.97368	POSITIVE
9084	40	1/50		11.064	14.384	12.223	109.086	112.863	68.172	110.134	vaccinated	1	T2									39	Male	NO	NO	NO	40.51	823.568	POSITIVE	2090	POSITIVE	126.72	2762.5	POSITIVE	20.7211	POSITIVE
9084	40	1/100		7.692	9.274	9.313	114.943	111.932	47.494	112.284	vaccinated	1	T2									39	Male	NO	NO	NO	40.51	823.568	POSITIVE	2090	POSITIVE	126.72	2762.5	POSITIVE	20.7211	POSITIVE
9084	40	1/400		2.925	3.503	4.21	105.245	84.243	16.52	110.478	vaccinated	1	T2									39	Male	NO	NO	NO	40.51	823.568	POSITIVE	2090	POSITIVE	126.72	2762.5	POSITIVE	20.7211	POSITIVE
9084	40	1/3200		0.083	0.21	0.376	52.136	26.637	1.421	105.945	vaccinated	1	T2									39	Male	NO	NO	NO	40.51	823.568	POSITIVE	2090	POSITIVE	126.72	2762.5	POSITIVE	20.7211	POSITIVE
10365	40	1/50		13.63	17.811	12.878	109.086	90.683	27.958	114.806	vaccinated	1	T3									39	Male	NO	NO	NO	11.27	229.119	POSITIVE	#N/A	#N/A	#N/A	#N/A	#N/A	#N/A	#N/A
10365	40	1/100		7.654	8.866	9.021	91.342	69.106	14.447	112.341	vaccinated	1	T3									39	Male	NO	NO	NO	11.27	229.119	POSITIVE	#N/A	#N/A	#N/A	#N/A	#N/A	#N/A	#N/A
10365	40	1/400		3.687	2.903	4.275	64.106	34.815	5.497	114.011	vaccinated	1	T3									39	Male	NO	NO	NO	11.27	229.119	POSITIVE	#N/A	#N/A	#N/A	#N/A	#N/A	#N/A	#N/A
10365	40	1/3200		0.62	0.242	0.391	13.865	4.761	0.494	105.442	vaccinated	1	T3									39	Male	NO	NO	NO	11.27	229.119	POSITIVE	#N/A	#N/A	#N/A	#N/A	#N/A	#N/A	#N/A
8805	41	1/50		5.369	7.06	6.683	5.735	4.874	14.865	108.826	vaccinated	1	T0									50	Male	NO	NO	NO	0.01	0.2033	NEGATIVE	<4,81	NEGATIVE	0	0	NEGATIVE	0.0263158	POSITIVE
8805	41	1/100		3.17	4.76	4.168	2.636	2.664	8.752	109.233	vaccinated	1	T0									50	Male	NO	NO	NO	0.01	0.2033	NEGATIVE	<4,81	NEGATIVE	0	0	NEGATIVE	0.0263158	POSITIVE
8805	41	1/400		0.821	0.681	0.678	1.176	1.284	4.183	107.755	vaccinated	1	T0									50	Male	NO	NO	NO	0.01	0.2033	NEGATIVE	<4,81	NEGATIVE	0	0	NEGATIVE	0.0263158	POSITIVE
8805	41	1/3200		0.126	0.173	0.137	0.117	0.269	0.224	103.378	vaccinated	1	T0									50	Male	NO	NO	NO	0.01	0.2033	NEGATIVE	<4,81	NEGATIVE	0	0	NEGATIVE	0.0263158	POSITIVE
8977	41	1/50		5.499	6.577	8.14	47.951	26.428	20.234	106.355	vaccinated	1	T1									50	Male	NO	NO	NO	1.42	28.8686	POSITIVE	46.02	POSITIVE	1.18	25.724	POSITIVE	8.2	POSITIVE
8977	41	1/100		1.993	3.2	3.065	32.249	12.841	12.5	105.685	vaccinated	1	T1									50	Male	NO	NO	NO	1.42	28.8686	POSITIVE	46.02	POSITIVE	1.18	25.724	POSITIVE	8.2	POSITIVE
8977	41	1/400		0.843	0.521	0.961	10.18	3.941	4.145	107.362	vaccinated	1	T1									50	Male	NO	NO	NO	1.42	28.8686	POSITIVE	46.02	POSITIVE	1.18	25.724	POSITIVE	8.2	POSITIVE
8977	41	1/3200		0.078	0.326	0.009	0.722	0.206	0.339	100.881	vaccinated	1	T1									50	Male	NO	NO	NO	1.42	28.8686	POSITIVE	46.02	POSITIVE	1.18	25.724	POSITIVE	8.2	POSITIVE
9055	41	1/50		4.81	5.981	6.22	108.402	108.625	42.14	109.938	vaccinated	1	T2									50	Male	NO	NO	NO	37.36	759.529	POSITIVE	1445.6	POSITIVE	66.37	1446.87	POSITIVE	19.6579	POSITIVE
9055	41	1/100		2.433	3.426	3.713	110.021	99.814	27.216	108.797	vaccinated	1	T2									50	Male	NO	NO	NO	37.36	759.529	POSITIVE	1445.6	POSITIVE	66.37	1446.87	POSITIVE	19.6579	POSITIVE
9055	41	1/400		0.572	0.92	0.923	87.187	65.607	10.092	108.41	vaccinated	1	T2									50	Male	NO	NO	NO	37.36	759.529	POSITIVE	1445.6	POSITIVE	66.37	1446.87	POSITIVE	19.6579	POSITIVE
9055	41	1/3200		0.043	0.275	0.081	37.116	14.041	0.605	102.58	vaccinated	1	T2									50	Male	NO	NO	NO	37.36	759.529	POSITIVE	1445.6	POSITIVE	66.37	1446.87	POSITIVE	19.6579	POSITIVE
10358	41	1/50		7.518	6.936	9.65	92.386	74.013	23.145	110.616	vaccinated	1	T3									50	Male	NO	NO	NO	10.7	217.531	POSITIVE	#N/A	#N/A	#N/A	#N/A	#N/A	#N/A	#N/A
10358	41	1/100		4.255	5.356	5.833	73.858	50.043	13.831	106.998	vaccinated	1	T3									50	Male	NO	NO	NO	10.7	217.531	POSITIVE	#N/A	#N/A	#N/A	#N/A	#N/A	#N/A	#N/A
10358	41	1/400		0.777	1.64	1.305	40.218	20.069	4.876	108.707	vaccinated	1	T3									50	Male	NO	NO	NO	10.7	217.531	POSITIVE	#N/A	#N/A	#N/A	#N/A	#N/A	#N/A	#N/A
10358	41	1/3200		0.105	0.091	0.079	6.215	2.115	0.385	102.766	vaccinated	1	T3									50	Male	NO	NO	NO	10.7	217.531	POSITIVE	#N/A	#N/A	#N/A	#N/A	#N/A	#N/A	#N/A
8818	42	1/50		11.232	12.279	12.625	9.724	8.871	12.633	112.326	vaccinated	1	T0									61	Female	NO	NO	NO	-0.01	-0.2033	NEGATIVE	<4,81	NEGATIVE	0.09	1.962	NEGATIVE	0.0263158	POSITIVE
8818	42	1/100		9.384	8.811	9.179	6.821	5.662	6.765	110.141	vaccinated	1	T0									61	Female	NO	NO	NO	-0.01	-0.2033	NEGATIVE	<4,81	NEGATIVE	0.09	1.962	NEGATIVE	0.0263158	POSITIVE
8818	42	1/400		6.022	6.007	7.172	4.554	3.819	2.171	111.036	vaccinated	1	T0									61	Female	NO	NO	NO	-0.01	-0.2033	NEGATIVE	<4,81	NEGATIVE	0.09	1.962	NEGATIVE	0.0263158	POSITIVE
8818	42	1/3200		1.484	1.602	1.48	1.58	1.174	0.375	105.351	vaccinated	1	T0									61	Female	NO	NO	NO	-0.01	-0.2033	NEGATIVE	<4,81	NEGATIVE	0.09	1.962	NEGATIVE	0.0263158	POSITIVE
8932	42	1/50		10.854	11.525	10.387	80.813	55.991	24.669	109.573	vaccinated	1	T1									61	Female	NO	NO	NO	5.81	118.117	POSITIVE	169.52	POSITIVE	3.77	82.186	POSITIVE	1.44737	POSITIVE
8932	42	1/100		9.15	8.839	9.306	59.931	37.014	12.463	110.197	vaccinated	1	T1									61	Female	NO	NO	NO	5.81	118.117	POSITIVE	169.52	POSITIVE	3.77	82.186	POSITIVE	1.44737	POSITIVE
8932	42	1/400		6.985	5.411	8.426	28.38	14.417	4.165	107.619	vaccinated	1	T1									61	Female	NO	NO	NO	5.81	118.117	POSITIVE	169.52	POSITIVE	3.77	82.186	POSITIVE	1.44737	POSITIVE
8932	42	1/3200		2.366	1.777	2.41	4.815	2.68	0.315	106.592	vaccinated	1	T1									61	Female	NO	NO	NO	5.81	118.117	POSITIVE	169.52	POSITIVE	3.77	82.186	POSITIVE	1.44737	POSITIVE
9015	42	1/50		8.149	8.065	9.117	114.762	112.084	56.412	112.046	vaccinated	1	T2									61	Female	NO	NO	NO	29.58	601.361	POSITIVE	2270	POSITIVE	119.36	2602.05	POSITIVE	19.4632	POSITIVE
9015	42	1/100		7.463	9.742	8.058	110.526	106.969	40.165	111.214	vaccinated	1	T2									61	Female	NO	NO	NO	29.58	601.361	POSITIVE	2270	POSITIVE	119.36	2602.05	POSITIVE	19.4632	POSITIVE
9015	42	1/400		6.392	6.356	8.031	95.62	76.962	16.711	110.305	vaccinated	1	T2									61	Female	NO	NO	NO	29.58	601.361	POSITIVE	2270	POSITIVE	119.36	2602.05	POSITIVE	19.4632	POSITIVE
9015	42	1/3200		2.118	1.885	2.303	47.435	23.53	1.828	105.7	vaccinated	1	T2									61	Female	NO	NO	NO	29.58	601.361	POSITIVE	2270	POSITIVE	119.36	2602.05	POSITIVE	19.4632	POSITIVE
10322	42	1/50		11.98	11.786	12.44	105.938	88.37	31.562	114.796	vaccinated	1	T3									61	Female	NO	NO	NO	10.35	210.415	POSITIVE	#N/A	#N/A	#N/A	#N/A	#N/A	#N/A	#N/A
10322	42	1/100		9.119	8.329	8.788	87.822	63.224	19.455	112.507	vaccinated	1	T3									61	Female	NO	NO	NO	10.35	210.415	POSITIVE	#N/A	#N/A	#N/A	#N/A	#N/A	#N/A	#N/A
10322	42	1/400		7.338	6.47	9.13	51.903	29.624	6.458	111.91	vaccinated	1	T3									61	Female	NO	NO	NO	10.35	210.415	POSITIVE	#N/A	#N/A	#N/A	#N/A	#N/A	#N/A	#N/A
10322	42	1/3200		2.946	1.316	2.854	12.76	6.039	0.571	108.337	vaccinated	1	T3									61	Female	NO	NO	NO	10.35	210.415	POSITIVE	#N/A	#N/A	#N/A	#N/A	#N/A	#N/A	#N/A
8785	43	1/50		12.853	8.878	5.837	7.681	9.37	15.186	104.585	vaccinated	1	T0									44	Female	NO	NO	NO	0	0	NEGATIVE	<4,81	NEGATIVE	0	0	NEGATIVE	0.0263158	POSITIVE
8785	43	1/100		4.969	3.152	2.182	3.037	4.083	7.836	103.406	vaccinated	1	T0									44	Female	NO	NO	NO	0	0	NEGATIVE	<4,81	NEGATIVE	0	0	NEGATIVE	0.0263158	POSITIVE
8785	43	1/400		1.306	0.239	0.854	0.892	1.155	4.032	105.901	vaccinated	1	T0									44	Female	NO	NO	NO	0	0	NEGATIVE	<4,81	NEGATIVE	0	0	NEGATIVE	0.0263158	POSITIVE
8785	43	1/3200		0	0	0	0.059	0.178	0.527	104.097	vaccinated	1	T0									44	Female	NO	NO	NO	0	0	NEGATIVE	<4,81	NEGATIVE	0	0	NEGATIVE	0.0263158	POSITIVE
8916	43	1/50		15.387	9.062	5.95	104.537	95.287	42.329	102.399	vaccinated	1	T1									44	Female	NO	NO	NO	22.71	461.694	POSITIVE	572	POSITIVE	18.02	392.836	POSITIVE	12.0316	POSITIVE
8916	43	1/100		7.951	5.412	3.008	99.747	80.26	28.705	104.281	vaccinated	1	T1									44	Female	NO	NO	NO	22.71	461.694	POSITIVE	572	POSITIVE	18.02	392.836	POSITIVE	12.0316	POSITIVE
8916	43	1/400		1.439	1.395	1.151	69.074	40.092	11.258	106.152	vaccinated	1	T1									44	Female	NO	NO	NO	22.71	461.694	POSITIVE	572	POSITIVE	18.02	392.836	POSITIVE	12.0316	POSITIVE
8916	43	1/3200		0.129	0	0.059	19.925	8.303	1.028	104.285	vaccinated	1	T1									44	Female	NO	NO	NO	22.71	461.694	POSITIVE	572	POSITIVE	18.02	392.836	POSITIVE	12.0316	POSITIVE
9014	43	1/50		12.282	8.944	5.179	99.951	110.605	65.397	107.265	vaccinated	1	T2									44	Female	NO	NO	NO	43.73	889.031	POSITIVE	5250	POSITIVE	181.24	3951.03	POSITIVE	18.8947	POSITIVE
9014	43	1/100		6.504	5.106	3.754	105.211	107.637	47.092	106.365	vaccinated	1	T2									44	Female	NO	NO	NO	43.73	889.031	POSITIVE	5250	POSITIVE	181.24	3951.03	POSITIVE	18.8947	POSITIVE
9014	43	1/400		0.672	1.154	0.828	104.122	95.27	19.823	106.414	vaccinated	1	T2									44	Female	NO	NO	NO	43.73	889.031	POSITIVE	5250	POSITIVE	181.24	3951.03	POSITIVE	18.8947	POSITIVE
9014	43	1/3200		0.154	0.25	0.071	73.385	47.501	4.354	107.625	vaccinated	1	T2									44	Female	NO	NO	NO	43.73	889.031	POSITIVE	5250	POSITIVE	181.24	3951.03	POSITIVE	18.8947	POSITIVE
10321	43	1/50		15.408	9.658	6.471	87.748	71.503	22.365	105.956	vaccinated	1	T3									44	Female	NO	NO	NO	7.81	158.777	POSITIVE	#N/A	#N/A	#N/A	#N/A	#N/A	#N/A	#N/A
10321	43	1/100		9.513	4.987	3.425	77.938	54.25	16.918	110.14	vaccinated	1	T3									44	Female	NO	NO	NO	7.81	158.777	POSITIVE	#N/A	#N/A	#N/A	#N/A	#N/A	#N/A	#N/A
10321	43	1/400		1.808	0.892	0.708	39.381	19.587	5.731	110.469	vaccinated	1	T3									44	Female	NO	NO	NO	7.81	158.777	POSITIVE	#N/A	#N/A	#N/A	#N/A	#N/A	#N/A	#N/A
10321	43	1/3200		0.031	0.241	0.166	8.391	3.367	0.71	112.119	vaccinated	1	T3									44	Female	NO	NO	NO	7.81	158.777	POSITIVE	#N/A	#N/A	#N/A	#N/A	#N/A	#N/A	#N/A
8787	44	1/50		17.156	13.062	13.946	9.001	7.825	8.419	103.241	vaccinated	1	T0									67	Female	NO	NO	NO	-0.01	-0.2033	NEGATIVE	<4,81	NEGATIVE	0.11	2.398	NEGATIVE	0.0210526	POSITIVE
8787	44	1/100		15.947	15.231	15.04	9.564	6.77	8.335	109.541	vaccinated	1	T0									67	Female	NO	NO	NO	-0.01	-0.2033	NEGATIVE	<4,81	NEGATIVE	0.11	2.398	NEGATIVE	0.0210526	POSITIVE
8787	44	1/400		9.155	9.124	9.222	5.414	5.297	2.883	108.996	vaccinated	1	T0									67	Female	NO	NO	NO	-0.01	-0.2033	NEGATIVE	<4,81	NEGATIVE	0.11	2.398	NEGATIVE	0.0210526	POSITIVE
8787	44	1/3200		4.684	4.908	5.833	2.916	2.97	0.575	107.815	vaccinated	1	T0									67	Female	NO	NO	NO	-0.01	-0.2033	NEGATIVE	<4,81	NEGATIVE	0.11	2.398	NEGATIVE	0.0210526	POSITIVE
8937	44	1/50		13.903	15.877	12.825	74.61	49.805	34.312	101.816	vaccinated	1	T1									67	Female	NO	NO	NO	5.65	114.864	POSITIVE	211.38	POSITIVE	4.33	94.394	POSITIVE	3.03684	POSITIVE
8937	44	1/100		11.582	13.555	11.879	59.294	39.775	21.664	99.283	vaccinated	1	T1									67	Female	NO	NO	NO	5.65	114.864	POSITIVE	211.38	POSITIVE	4.33	94.394	POSITIVE	3.03684	POSITIVE
8937	44	1/400		8.677	10.612	7.903	27.556	18.054	7.228	98.724	vaccinated	1	T1									67	Female	NO	NO	NO	5.65	114.864	POSITIVE	211.38	POSITIVE	4.33	94.394	POSITIVE	3.03684	POSITIVE
8937	44	1/3200		5.317	5.418	7.018	6.896	5.49	1.239	97.544	vaccinated	1	T1									67	Female	NO	NO	NO	5.65	114.864	POSITIVE	211.38	POSITIVE	4.33	94.394	POSITIVE	3.03684	POSITIVE
9025	44	1/50		12.132	15.401	12.024	107.812	107.646	71.792	101.769	vaccinated	1	T2									67	Female	NO	NO	NO	35.65	724.764	POSITIVE	2120	POSITIVE	89.26	1945.87	POSITIVE	18.6	POSITIVE
9025	44	1/100		10.438	12.745	11.135	108.069	102.014	53.934	103.482	vaccinated	1	T2									67	Female	NO	NO	NO	35.65	724.764	POSITIVE	2120	POSITIVE	89.26	1945.87	POSITIVE	18.6	POSITIVE
9025	44	1/400		8.604	8.606	7.731	91.999	76.69	23.466	103.601	vaccinated	1	T2									67	Female	NO	NO	NO	35.65	724.764	POSITIVE	2120	POSITIVE	89.26	1945.87	POSITIVE	18.6	POSITIVE
9025	44	1/3200		3.99	5.445	7.259	38.543	21.623	3.341	96.646	vaccinated	1	T2									67	Female	NO	NO	NO	35.65	724.764	POSITIVE	2120	POSITIVE	89.26	1945.87	POSITIVE	18.6	POSITIVE
10345	44	1/50		12.957	15.846	12.389	86.468	69.246	27.937	105.577	vaccinated	1	T3									67	Female	NO	NO	NO	6.07	123.403	POSITIVE	#N/A	#N/A	#N/A	#N/A	#N/A	#N/A	#N/A
10345	44	1/100		12.553	14.709	12.113	71.634	57.358	16.37	110.385	vaccinated	1	T3									67	Female	NO	NO	NO	6.07	123.403	POSITIVE	#N/A	#N/A	#N/A	#N/A	#N/A	#N/A	#N/A
10345	44	1/400		9.542	12.403	8.537	38.516	26.563	5.512	103	vaccinated	1	T3									67	Female	NO	NO	NO	6.07	123.403	POSITIVE	#N/A	#N/A	#N/A	#N/A	#N/A	#N/A	#N/A
10345	44	1/3200		6.255	5.011	7.713	9.582	6.887	1.158	106.724	vaccinated	1	T3									67	Female	NO	NO	NO	6.07	123.403	POSITIVE	#N/A	#N/A	#N/A	#N/A	#N/A	#N/A	#N/A
8808	45	1/50		7.175	5.551	9.348	4.708	4.772	16.602	108.985	vaccinated	1	T0									22	Male	NO	NO	NO	0	0	NEGATIVE	<4,81	NEGATIVE	0.06	1.308	NEGATIVE	0.0157895	POSITIVE
8808	45	1/100		4.168	4.312	2.98	3.174	2.51	11.036	105.33	vaccinated	1	T0									22	Male	NO	NO	NO	0	0	NEGATIVE	<4,81	NEGATIVE	0.06	1.308	NEGATIVE	0.0157895	POSITIVE
8808	45	1/400		1.503	2.158	1.424	0.926	0.65	3.735	101.741	vaccinated	1	T0									22	Male	NO	NO	NO	0	0	NEGATIVE	<4,81	NEGATIVE	0.06	1.308	NEGATIVE	0.0157895	POSITIVE
8808	45	1/3200		0.093	0.053	0.279	0.083	0.09	0.35	108.812	vaccinated	1	T0									22	Male	NO	NO	NO	0	0	NEGATIVE	<4,81	NEGATIVE	0.06	1.308	NEGATIVE	0.0157895	POSITIVE
8983	45	1/50		8.872	8.93	7.33	104.387	81.883	43.865	106.905	vaccinated	1	T1									22	Male	NO	NO	NO	14.14	287.466	POSITIVE	418.6	POSITIVE	13.9	303.02	POSITIVE	7.27895	POSITIVE
8983	45	1/100		5.19	8.391	4.874	95.081	64.531	30.321	108.414	vaccinated	1	T1									22	Male	NO	NO	NO	14.14	287.466	POSITIVE	418.6	POSITIVE	13.9	303.02	POSITIVE	7.27895	POSITIVE
8983	45	1/400		0.491	4.675	0.827	62.343	28.839	10.159	105.867	vaccinated	1	T1									22	Male	NO	NO	NO	14.14	287.466	POSITIVE	418.6	POSITIVE	13.9	303.02	POSITIVE	7.27895	POSITIVE
8983	45	1/3200		0	0.023	0.218	12.412	3.965	0.981	101.46	vaccinated	1	T1									22	Male	NO	NO	NO	14.14	287.466	POSITIVE	418.6	POSITIVE	13.9	303.02	POSITIVE	7.27895	POSITIVE
9078	45	1/50		8.191	11.399	8.074	99.497	121.65	80.09	107.837	vaccinated	1	T2									22	Male	NO	NO	NO	43.77	889.844	POSITIVE	4860	POSITIVE	180.86	3942.75	POSITIVE	20.6421	POSITIVE
9078	45	1/100		5.206	8.877	5.372	108.281	117.791	57.831	109.166	vaccinated	1	T2									22	Male	NO	NO	NO	43.77	889.844	POSITIVE	4860	POSITIVE	180.86	3942.75	POSITIVE	20.6421	POSITIVE
9078	45	1/400		0.828	2.059	0.956	108.324	99.355	28.703	107.025	vaccinated	1	T2									22	Male	NO	NO	NO	43.77	889.844	POSITIVE	4860	POSITIVE	180.86	3942.75	POSITIVE	20.6421	POSITIVE
9078	45	1/3200		0	0	0.736	72.535	47.414	4.577	103.934	vaccinated	1	T2									22	Male	NO	NO	NO	43.77	889.844	POSITIVE	4860	POSITIVE	180.86	3942.75	POSITIVE	20.6421	POSITIVE
10359	45	1/50		8.406	16.623	8.639	114.323	105.856	53.389	111.175	vaccinated	1	T3									22	Male	NO	NO	NO	18.47	375.495	POSITIVE	#N/A	#N/A	#N/A	#N/A	#N/A	#N/A	#N/A
10359	45	1/100		5.439	8.248	5.756	103.279	91.178	40.511	109.12	vaccinated	1	T3									22	Male	NO	NO	NO	18.47	375.495	POSITIVE	#N/A	#N/A	#N/A	#N/A	#N/A	#N/A	#N/A
10359	45	1/400		1.34	7.406	4.359	74.076	54.566	14.788	106.389	vaccinated	1	T3									22	Male	NO	NO	NO	18.47	375.495	POSITIVE	#N/A	#N/A	#N/A	#N/A	#N/A	#N/A	#N/A
10359	45	1/3200		16.682	23.888	42.368	56.67	34.333	44.914	111.071	vaccinated	1	T3									22	Male	NO	NO	NO	18.47	375.495	POSITIVE	#N/A	#N/A	#N/A	#N/A	#N/A	#N/A	#N/A
8783	46	1/50		28.008	21.408	19.559	48.859	28.815	49.995	113.712	vaccinated	2	T0									38	Female	NO	NO	NO	0.62	12.6046	NEGATIVE	69.94	POSITIVE	0.68	14.824	NEGATIVE	0.631579	POSITIVE
8783	46	1/100		22.379	17.982	18.976	35.674	22.975	39.367	116.94	vaccinated	2	T0									38	Female	YES	YES	YES	0.62	12.6046	NEGATIVE	69.94	POSITIVE	0.68	14.824	NEGATIVE	0.631579	POSITIVE
8783	46	1/400		11.622	10.237	13.99	18.669	12.781	23.571	114.848	vaccinated	2	T0									38	Female	YES	YES	YES	0.62	12.6046	NEGATIVE	69.94	POSITIVE	0.68	14.824	NEGATIVE	0.631579	POSITIVE
8783	46	1/3200		3.94	2.852	5.502	4.689	3.455	6.079	118.469	vaccinated	2	T0									38	Female	YES	YES	YES	0.62	12.6046	NEGATIVE	69.94	POSITIVE	0.68	14.824	NEGATIVE	0.631579	POSITIVE
8935	46	1/50		37.81	22.009	15.568	89.691	111.972	109.428	112.83	vaccinated	2	T2									38	Female	YES	YES	YES	53.4	1085.62	POSITIVE	9100	POSITIVE	255.27	5564.89	POSITIVE	19.7158	POSITIVE
8935	46	1/100		26.015	15.94	13.547	99.479	115.422	105.852	113.85	vaccinated	2	T2									38	Female	YES	YES	YES	53.4	1085.62	POSITIVE	9100	POSITIVE	255.27	5564.89	POSITIVE	19.7158	POSITIVE
8935	46	1/400		13.798	10.234	12.451	107.261	110.616	86.537	114.69	vaccinated	2	T2									38	Female	YES	YES	YES	53.4	1085.62	POSITIVE	9100	POSITIVE	255.27	5564.89	POSITIVE	19.7158	POSITIVE
8935	46	1/3200		4.492	3.317	4.387	95.769	73.228	40.796	116.681	vaccinated	2	T2									38	Female	YES	YES	YES	53.4	1085.62	POSITIVE	9100	POSITIVE	255.27	5564.89	POSITIVE	19.7158	POSITIVE
10297	46	1/50		33.492	19.139	16.905	106.73	112.968	75.781	115.31	vaccinated	2	T3									38	Female	YES	YES	YES	16.9	343.577	POSITIVE	#N/A	#N/A	#N/A	#N/A	#N/A	#N/A	#N/A
10297	46	1/100		24.893	15.897	15.11	107.391	105.678	60.35	116.841	vaccinated	2	T3									38	Female	YES	YES	YES	16.9	343.577	POSITIVE	#N/A	#N/A	#N/A	#N/A	#N/A	#N/A	#N/A
10297	46	1/400		14.138	10.078	13.348	88.957	77.45	40.122	118.651	vaccinated	2	T3									38	Female	YES	YES	YES	16.9	343.577	POSITIVE	#N/A	#N/A	#N/A	#N/A	#N/A	#N/A	#N/A
10297	46	1/3200		3.67	2.314	3.606	42.847	27.841	10.744	116.978	vaccinated	2	T3									38	Female	YES	YES	YES	16.9	343.577	POSITIVE	#N/A	#N/A	#N/A	#N/A	#N/A	#N/A	#N/A
8839	47	1/50		14.876	10.482	17.877	87.522	66.499	70.318	114.636	vaccinated	2	T0									57	Female	YES	YES	YES	3.44	69.9352	POSITIVE	147.42	POSITIVE	3.01	65.618	POSITIVE	17.5474	POSITIVE
8839	47	1/100		11.908	7.38	13.852	70.061	44.511	52.62	117.815	vaccinated	2	T0									57	Female	YES	YES	YES	3.44	69.9352	POSITIVE	147.42	POSITIVE	3.01	65.618	POSITIVE	17.5474	POSITIVE
8839	47	1/400		5.227	3.077	6.979	37.416	18.04	28.534	120.274	vaccinated	2	T0									57	Female	YES	YES	YES	3.44	69.9352	POSITIVE	147.42	POSITIVE	3.01	65.618	POSITIVE	17.5474	POSITIVE
8839	47	1/3200		0.793	0.363	1.414	7.483	3.371	6.48	122.227	vaccinated	2	T0									57	Female	YES	YES	YES	3.44	69.9352	POSITIVE	147.42	POSITIVE	3.01	65.618	POSITIVE	17.5474	POSITIVE
9001	47	1/50		15.858	13.041	16.095	96.451	112.531	115.059	114.451	vaccinated	2	T2									57	Female	YES	YES	YES	49.66	1009.59	POSITIVE	7190	POSITIVE	162,03	3532.25	POSITIVE	>21	POSITIVE
9001	47	1/100		11.959	9.212	12.338	98.114	113.323	110.523	116.641	vaccinated	2	T2									57	Female	YES	YES	YES	49.66	1009.59	POSITIVE	7190	POSITIVE	162,03	3532.25	POSITIVE	>21	POSITIVE
9001	47	1/400		5.649	4.158	7.201	104.022	109.993	87.247	117.081	vaccinated	2	T2									57	Female	YES	YES	YES	49.66	1009.59	POSITIVE	7190	POSITIVE	162,03	3532.25	POSITIVE	>21	POSITIVE
9001	47	1/3200		0.709	0.425	0.904	83.957	72.399	39.904	120.641	vaccinated	2	T2									57	Female	YES	YES	YES	49.66	1009.59	POSITIVE	7190	POSITIVE	162,03	3532.25	POSITIVE	>21	POSITIVE
10294	47	1/50		14.553	8.171	14.178	104.45	108.763	101.249	114.239	vaccinated	2	T3									57	Female	YES	YES	YES	15.77	320.604	POSITIVE	#N/A	#N/A	#N/A	#N/A	#N/A	#N/A	#N/A
10294	47	1/100		12.766	6.982	11.603	106.465	100.221	93.819	118.967	vaccinated	2	T3									57	Female	YES	YES	YES	15.77	320.604	POSITIVE	#N/A	#N/A	#N/A	#N/A	#N/A	#N/A	#N/A
10294	47	1/400		5.183	4.422	6.26	82.1	69.158	59.804	118.823	vaccinated	2	T3									57	Female	YES	YES	YES	15.77	320.604	POSITIVE	#N/A	#N/A	#N/A	#N/A	#N/A	#N/A	#N/A
10294	47	1/3200		0.59	0.257	0.733	34.288	21.215	18.932	120.831	vaccinated	2	T3									57	Female	YES	YES	YES	15.77	320.604	POSITIVE	#N/A	#N/A	#N/A	#N/A	#N/A	#N/A	#N/A
8768	48	1/50		4.033	4.755	5.106	17.281	7.959	14.904	99.256	vaccinated	1	T0									76	Male	NO	NO	NO	0	0	NEGATIVE	<4,81	NEGATIVE	0.01	0.218	NEGATIVE	0.0210526	POSITIVE
8768	48	1/100		1.805	5.013	3.872	12.154	4.478	14.731	98.667	vaccinated	1	T0									76	Male	NO	NO	NO	0	0	NEGATIVE	<4,81	NEGATIVE	0.01	0.218	NEGATIVE	0.0210526	POSITIVE
8768	48	1/400		0.082	0.02	0.742	1.591	0.863	5.69	100.622	vaccinated	1	T0									76	Male	NO	NO	NO	0	0	NEGATIVE	<4,81	NEGATIVE	0.01	0.218	NEGATIVE	0.0210526	POSITIVE
8768	48	1/3200		0.096	0	0	0.008	0.076	0.527	103.36	vaccinated	1	T0									76	Male	NO	NO	NO	0	0	NEGATIVE	<4,81	NEGATIVE	0.01	0.218	NEGATIVE	0.0210526	POSITIVE
8923	48	1/50		5.535	10.75	4.055	58.747	34.831	24.474	95.862	vaccinated	1	T1									76	Male	NO	NO	NO	3.54	71.9682	POSITIVE	101.14	POSITIVE	1.28	27.904	POSITIVE	0.747368	POSITIVE
8923	48	1/100		2.751	7.08	3.711	44.506	27.656	15.885	99.197	vaccinated	1	T1									76	Male	NO	NO	NO	3.54	71.9682	POSITIVE	101.14	POSITIVE	1.28	27.904	POSITIVE	0.747368	POSITIVE
8923	48	1/400		0.48	1.92	0.355	14.846	6.724	6.851	96.404	vaccinated	1	T1									76	Male	NO	NO	NO	3.54	71.9682	POSITIVE	101.14	POSITIVE	1.28	27.904	POSITIVE	0.747368	POSITIVE
8923	48	1/3200		0.101	0.05	0.123	2.089	0.626	0.653	97.142	vaccinated	1	T1									76	Male	NO	NO	NO	3.54	71.9682	POSITIVE	101.14	POSITIVE	1.28	27.904	POSITIVE	0.747368	POSITIVE
9037	48	1/50		4.747	4.087	4.691	93.606	101.033	38.597	96.419	vaccinated	1	T2									76	Male	NO	NO	NO	39.85	810.15	POSITIVE	3050	POSITIVE	124.02	2703.64	POSITIVE	15.9579	POSITIVE
9037	48	1/100		2.175	2.798	3.035	97.733	96.407	27.116	100.432	vaccinated	1	T2									76	Male	NO	NO	NO	39.85	810.15	POSITIVE	3050	POSITIVE	124.02	2703.64	POSITIVE	15.9579	POSITIVE
9037	48	1/400		0.895	1.04	1.964	89.259	82.548	11.651	103.169	vaccinated	1	T2									76	Male	NO	NO	NO	39.85	810.15	POSITIVE	3050	POSITIVE	124.02	2703.64	POSITIVE	15.9579	POSITIVE
9037	48	1/3200		0.022	0.177	0	47.253	29.075	2.476	97.627	vaccinated	1	T2									76	Male	NO	NO	NO	39.85	810.15	POSITIVE	3050	POSITIVE	124.02	2703.64	POSITIVE	15.9579	POSITIVE
10335	48	1/50		4.804	9.719	3.275	84.712	78.226	22.789	99.812	vaccinated	1	T3									76	Male	NO	NO	NO	6.67	135.601	POSITIVE	#N/A	#N/A	#N/A	#N/A	#N/A	#N/A	#N/A
10335	48	1/100		2.749	6.301	2.813	70.835	57.032	16.401	101.565	vaccinated	1	T3									76	Male	NO	NO	NO	6.67	135.601	POSITIVE	#N/A	#N/A	#N/A	#N/A	#N/A	#N/A	#N/A
10335	48	1/400		0.555	1.004	0.477	41.57	27.74	6.853	104.454	vaccinated	1	T3									76	Male	NO	NO	NO	6.67	135.601	POSITIVE	#N/A	#N/A	#N/A	#N/A	#N/A	#N/A	#N/A
10335	48	1/3200		0.084	0	0.06	7.286	4.115	0.847	100.445	vaccinated	1	T3									76	Male	NO	NO	NO	6.67	135.601	POSITIVE	#N/A	#N/A	#N/A	#N/A	#N/A	#N/A	#N/A
8791	49	1/50		8.531	3.986	4.673	6.903	3.05	6.811	107.229	vaccinated	1	T0									59	Female	NO	NO	NO	0.1	2.033	NEGATIVE	<4,81	NEGATIVE	0	0	NEGATIVE	0.0105263	POSITIVE
8791	49	1/100		5.539	3.8	3.836	5.077	2.475	3.452	103.663	vaccinated	1	T0									59	Female	NO	NO	NO	0.1	2.033	NEGATIVE	<4,81	NEGATIVE	0	0	NEGATIVE	0.0105263	POSITIVE
8791	49	1/400		1.055	0.573	1.105	1.587	1.05	0.986	105.113	vaccinated	1	T0									59	Female	NO	NO	NO	0.1	2.033	NEGATIVE	<4,81	NEGATIVE	0	0	NEGATIVE	0.0105263	POSITIVE
8791	49	1/3200		0	0.142	0.141	0.187	0.202	0.082	100.266	vaccinated	1	T0									59	Female	NO	NO	NO	0.1	2.033	NEGATIVE	<4,81	NEGATIVE	0	0	NEGATIVE	0.0105263	POSITIVE
8956	49	1/50		11.653	5.704	6.216	100.882	88.786	46.155	108.053	vaccinated	1	T1									59	Female	NO	NO	NO	16.42	333.819	POSITIVE	676	POSITIVE	15.65	341.17	POSITIVE	13.9158	POSITIVE
8956	49	1/100		6.305	3.214	3.128	90.669	70.496	30.232	106.115	vaccinated	1	T1									59	Female	NO	NO	NO	16.42	333.819	POSITIVE	676	POSITIVE	15.65	341.17	POSITIVE	13.9158	POSITIVE
8956	49	1/400		0.906	0.488	0.876	53.072	33.224	11.253	104.889	vaccinated	1	T1									59	Female	NO	NO	NO	16.42	333.819	POSITIVE	676	POSITIVE	15.65	341.17	POSITIVE	13.9158	POSITIVE
8956	49	1/3200		0	0	0.007	9.46	5.87	0.972	103.868	vaccinated	1	T1									59	Female	NO	NO	NO	16.42	333.819	POSITIVE	676	POSITIVE	15.65	341.17	POSITIVE	13.9158	POSITIVE
9070	49	1/50		10.198	6.927	7.008	101.037	111.702	88.1	105.275	vaccinated	1	T2									59	Female	NO	NO	NO	46.14	938.026	POSITIVE	5230	POSITIVE	180.5	3934.9	POSITIVE	20.3579	POSITIVE
9070	49	1/100		5.021	6.7	3.677	105.824	114.123	74.7	107.389	vaccinated	1	T2									59	Female	NO	NO	NO	46.14	938.026	POSITIVE	5230	POSITIVE	180.5	3934.9	POSITIVE	20.3579	POSITIVE
9070	49	1/400		0.729	0.427	0.957	106.239	95.079	40.103	105.86	vaccinated	1	T2									59	Female	NO	NO	NO	46.14	938.026	POSITIVE	5230	POSITIVE	180.5	3934.9	POSITIVE	20.3579	POSITIVE
9070	49	1/3200		0	0	0.243	67.579	40.397	7.521	102.899	vaccinated	1	T2									59	Female	NO	NO	NO	46.14	938.026	POSITIVE	5230	POSITIVE	180.5	3934.9	POSITIVE	20.3579	POSITIVE
10317	49	1/50		9.536	9.44	5.004	98.586	104.119	42.847	110.031	vaccinated	1	T3									59	Female	NO	NO	NO	15.72	319.588	POSITIVE	#N/A	#N/A	#N/A	#N/A	#N/A	#N/A	#N/A
10317	49	1/100		5.605	2.831	3.907	92.306	85.191	28.915	109.265	vaccinated	1	T3									59	Female	NO	NO	NO	15.72	319.588	POSITIVE	#N/A	#N/A	#N/A	#N/A	#N/A	#N/A	#N/A
10317	49	1/400		1.13	0.657	1.772	66.094	46.932	8.241	104.912	vaccinated	1	T3									59	Female	NO	NO	NO	15.72	319.588	POSITIVE	#N/A	#N/A	#N/A	#N/A	#N/A	#N/A	#N/A
10317	49	1/3200		0.002	0.057	0.392	17.445	9.488	0.209	103.803	vaccinated	1	T3									59	Female	NO	NO	NO	15.72	319.588	POSITIVE	#N/A	#N/A	#N/A	#N/A	#N/A	#N/A	#N/A
8795	50	1/50		7.331	6.888	8.287	4.979	5.716	7.169	109.438	vaccinated	1	T0									52	Male	NO	NO	NO	0	0	NEGATIVE	<4,81	NEGATIVE	0.01	0.218	NEGATIVE	0.0263158	POSITIVE
8795	50	1/100		8.361	7.534	8.645	4.866	5.383	4.728	111.748	vaccinated	1	T0									52	Male	NO	NO	NO	0	0	NEGATIVE	<4,81	NEGATIVE	0.01	0.218	NEGATIVE	0.0263158	POSITIVE
8795	50	1/400		2.558	2.709	5.19	2.595	3.102	1.238	107.373	vaccinated	1	T0									52	Male	NO	NO	NO	0	0	NEGATIVE	<4,81	NEGATIVE	0.01	0.218	NEGATIVE	0.0263158	POSITIVE
8795	50	1/3200		0.784	1.303	2.451	1.207	1.76	0.239	118.617	vaccinated	1	T0									52	Male	NO	NO	NO	0	0	NEGATIVE	<4,81	NEGATIVE	0.01	0.218	NEGATIVE	0.0263158	POSITIVE
8950	50	1/50		10.76	8.867	12.11	110.554	103.212	33.245	108.078	vaccinated	1	T1									52	Male	NO	NO	NO	22.61	459.661	POSITIVE	938.6	POSITIVE	28.25	615.85	POSITIVE	16.1	POSITIVE
8950	50	1/100		7.55	7.819	8.104	102.565	92.405	19.574	108.177	vaccinated	1	T1									52	Male	NO	NO	NO	22.61	459.661	POSITIVE	938.6	POSITIVE	28.25	615.85	POSITIVE	16.1	POSITIVE
8950	50	1/400		4.434	3.158	5.365	60.364	41.432	4.677	102.182	vaccinated	1	T1									52	Male	NO	NO	NO	22.61	459.661	POSITIVE	938.6	POSITIVE	28.25	615.85	POSITIVE	16.1	POSITIVE
8950	50	1/3200		0.995	0.688	1.301	31.673	15.4	2.795	113.141	vaccinated	1	T1									52	Male	NO	NO	NO	22.61	459.661	POSITIVE	938.6	POSITIVE	28.25	615.85	POSITIVE	16.1	POSITIVE
9030	50	1/50		8.096	8.841	6.928	99.078	115.442	55.024	105.806	vaccinated	1	T2									52	Male	NO	NO	NO	20.3	412.699	POSITIVE	6850	POSITIVE	283.31	6176.16	POSITIVE	15.7684	POSITIVE
9030	50	1/100		8.166	6.195	7.978	112.614	117.811	29.875	104.458	vaccinated	1	T2									52	Male	NO	NO	NO	20.3	412.699	POSITIVE	6850	POSITIVE	283.31	6176.16	POSITIVE	15.7684	POSITIVE
9030	50	1/400		3.795	3.204	4.382	110.319	95.727	15.448	98.525	vaccinated	1	T2									52	Male	NO	NO	NO	20.3	412.699	POSITIVE	6850	POSITIVE	283.31	6176.16	POSITIVE	15.7684	POSITIVE
9030	50	1/3200		0.852	0.526	1.041	92.444	68.238	4	112.887	vaccinated	1	T2									52	Male	NO	NO	NO	20.3	412.699	POSITIVE	6850	POSITIVE	283.31	6176.16	POSITIVE	15.7684	POSITIVE
10382	50	1/50		9.022	12.282	9.413	97.278	92.213	13.059	107.026	vaccinated	1	T3									52	Male	NO	NO	NO	8.58	174.431	POSITIVE	#N/A	#N/A	#N/A	#N/A	#N/A	#N/A	#N/A
10382	50	1/100		8.271	7.465	8.914	81.501	76.376	6.34	110.411	vaccinated	1	T3									52	Male	NO	NO	NO	8.58	174.431	POSITIVE	#N/A	#N/A	#N/A	#N/A	#N/A	#N/A	#N/A
10382	50	1/400		4.127	2.972	4.482	49.677	29.613	2.305	106.94	vaccinated	1	T3									52	Male	NO	NO	NO	8.58	174.431	POSITIVE	#N/A	#N/A	#N/A	#N/A	#N/A	#N/A	#N/A
10382	50	1/3200		1.541	0.375	0.57	15.511	8.129	0.643	116.867	vaccinated	1	T3									52	Male	NO	NO	NO	8.58	174.431	POSITIVE	#N/A	#N/A	#N/A	#N/A	#N/A	#N/A	#N/A
8790	51	1/50		9.56	13.846	11.972	8.441	6.899	24.201	84.991	vaccinated	1	T0									51	Female	NO	NO	NO	0	0	NEGATIVE	<4,81	NEGATIVE	0.06	1.308	NEGATIVE	0.0263158	POSITIVE
8790	51	1/100		10.102	11.997	10.728	7.692	7.027	17.553	89.695	vaccinated	1	T0									51	Female	NO	NO	NO	0	0	NEGATIVE	<4,81	NEGATIVE	0.06	1.308	NEGATIVE	0.0263158	POSITIVE
8790	51	1/400		8.075	7.431	9.262	7.247	5.859	6.941	90.625	vaccinated	1	T0									51	Female	NO	NO	NO	0	0	NEGATIVE	<4,81	NEGATIVE	0.06	1.308	NEGATIVE	0.0263158	POSITIVE
8790	51	1/3200		6.04	5.195	7.481	4.009	3.28	1.115	97.802	vaccinated	1	T0									51	Female	NO	NO	NO	0	0	NEGATIVE	<4,81	NEGATIVE	0.06	1.308	NEGATIVE	0.0263158	POSITIVE
8954	51	1/50		10.148	23.103	9.651	75.883	45.162	28.887	85.29	vaccinated	1	T1									51	Female	NO	NO	NO	9.46	192.322	POSITIVE	213.72	POSITIVE	4.13	90.034	POSITIVE	3.01053	POSITIVE
8954	51	1/100		11.026	17.582	10.099	66.493	37.286	22.421	90.631	vaccinated	1	T1									51	Female	NO	NO	NO	9.46	192.322	POSITIVE	213.72	POSITIVE	4.13	90.034	POSITIVE	3.01053	POSITIVE
8954	51	1/400		8.894	10.582	8.452	35.797	17.761	8.351	93.965	vaccinated	1	T1									51	Female	NO	NO	NO	9.46	192.322	POSITIVE	213.72	POSITIVE	4.13	90.034	POSITIVE	3.01053	POSITIVE
8954	51	1/3200		6.198	4.766	6.432	10.417	4.746	1.347	96.678	vaccinated	1	T1									51	Female	NO	NO	NO	9.46	192.322	POSITIVE	213.72	POSITIVE	4.13	90.034	POSITIVE	3.01053	POSITIVE
9069	51	1/50		9.392	12.203	9.777	79.924	84.999	47.412	85.589	vaccinated	1	T2									51	Female	NO	NO	NO	33.8	687.154	POSITIVE	1458.6	POSITIVE	46.52	1014.14	POSITIVE	19.5684	POSITIVE
9069	51	1/100		9.33	10.151	9.341	88.566	82.436	39.742	89.53	vaccinated	1	T2									51	Female	NO	NO	NO	33.8	687.154	POSITIVE	1458.6	POSITIVE	46.52	1014.14	POSITIVE	19.5684	POSITIVE
9069	51	1/400		8.718	8.507	8.561	83.662	57.241	18.9	94.253	vaccinated	1	T2									51	Female	NO	NO	NO	33.8	687.154	POSITIVE	1458.6	POSITIVE	46.52	1014.14	POSITIVE	19.5684	POSITIVE
9069	51	1/3200		6.246	4.751	5.788	39.55	20.445	4.583	97.176	vaccinated	1	T2									51	Female	NO	NO	NO	33.8	687.154	POSITIVE	1458.6	POSITIVE	46.52	1014.14	POSITIVE	19.5684	POSITIVE
10316	51	1/50		9.908	24.097	8.898	69.422	46.974	31.388	86.185	vaccinated	1	T3									51	Female	NO	NO	NO	3.07	62.4131	POSITIVE	#N/A	#N/A	#N/A	#N/A	#N/A	#N/A	#N/A
10316	51	1/100		9.466	17.415	10.655	57.417	35.112	22.578	90.917	vaccinated	1	T3									51	Female	NO	NO	NO	3.07	62.4131	POSITIVE	#N/A	#N/A	#N/A	#N/A	#N/A	#N/A	#N/A
10316	51	1/400		9.244	10.726	8.858	30.712	15.757	8.932	94.09	vaccinated	1	T3									51	Female	NO	NO	NO	3.07	62.4131	POSITIVE	#N/A	#N/A	#N/A	#N/A	#N/A	#N/A	#N/A
10316	51	1/3200		6.305	5.145	6.596	8.328	4.304	1.234	96.865	vaccinated	1	T3									51	Female	NO	NO	NO	3.07	62.4131	POSITIVE	#N/A	#N/A	#N/A	#N/A	#N/A	#N/A	#N/A
8770	52	1/50		7.874	15.35	13.138	101.36	64.34	48.47	111.559	vaccinated	2	T0									60	Female	NO	NO	NO	7.88	160.2	POSITIVE	185.38	POSITIVE	5.98	130.364	POSITIVE	5.25789	POSITIVE
8770	52	1/100		5.778	8.317	7.744	83.375	42.471	33.913	113.135	vaccinated	2	T0									60	Female	NO	NO	YES	7.88	160.2	POSITIVE	185.38	POSITIVE	5.98	130.364	POSITIVE	5.25789	POSITIVE
8770	52	1/400		2.536	2.721	2.629	49.541	12.822	13.482	113.296	vaccinated	2	T0									60	Female	NO	NO	YES	7.88	160.2	POSITIVE	185.38	POSITIVE	5.98	130.364	POSITIVE	5.25789	POSITIVE
8770	52	1/3200		0.874	0.168	0.101	9.661	1.258	2.191	112.598	vaccinated	2	T0									60	Female	NO	NO	YES	7.88	160.2	POSITIVE	185.38	POSITIVE	5.98	130.364	POSITIVE	5.25789	POSITIVE
8976	52	1/50		9.419	19.173	10.196	90.812	110.659	100.262	108.451	vaccinated	2	T2									60	Female	NO	NO	YES	47.68	969.334	POSITIVE	6710	POSITIVE	157.23	3427.61	POSITIVE	>21	POSITIVE
8976	52	1/100		6.712	12.601	7.138	101.882	96.622	92.911	109.25	vaccinated	2	T2									60	Female	NO	NO	YES	47.68	969.334	POSITIVE	6710	POSITIVE	157.23	3427.61	POSITIVE	>21	POSITIVE
8976	52	1/400		2.316	4.176	1.769	109.936	103.572	59.781	108.726	vaccinated	2	T2									60	Female	NO	NO	YES	47.68	969.334	POSITIVE	6710	POSITIVE	157.23	3427.61	POSITIVE	>21	POSITIVE
8976	52	1/3200		0.436	0	0.226	76.868	50.116	19.934	110.18	vaccinated	2	T2									60	Female	NO	NO	YES	47.68	969.334	POSITIVE	6710	POSITIVE	157.23	3427.61	POSITIVE	>21	POSITIVE
10296	52	1/50		6.764	7.579	8.338	100.842	111.084	66.074	110.462	vaccinated	2	T3									60	Female	NO	NO	NO	42.7	868.091	POSITIVE	#N/A	#N/A	#N/A	#N/A	#N/A	#N/A	#N/A
10296	52	1/100		5.453	4.694	4.476	107.528	103.182	47.136	110.967	vaccinated	2	T3									60	Female	NO	NO	NO	42.7	868.091	POSITIVE	#N/A	#N/A	#N/A	#N/A	#N/A	#N/A	#N/A
10296	52	1/400		2.147	1.532	1.652	81.133	71.566	20.988	109.259	vaccinated	2	T3									60	Female	NO	NO	NO	42.7	868.091	POSITIVE	#N/A	#N/A	#N/A	#N/A	#N/A	#N/A	#N/A
10296	52	1/3200		0.847	0.222	0.176	35.775	21.686	2.881	108.322	vaccinated	2	T3									60	Female	NO	NO	NO	42.7	868.091	POSITIVE	#N/A	#N/A	#N/A	#N/A	#N/A	#N/A	#N/A
8840	53	1/50		15.752	8.827	6.591	10.632	4.395	12.498	93.041	vaccinated	1	T0									53	Male	NO	NO	NO	0.02	0.4066	NEGATIVE	<4,81	NEGATIVE	0.02	0.436	NEGATIVE	0.0210526	POSITIVE
8840	53	1/100		8.579	5.047	5.431	5.794	3.159	7.242	95.988	vaccinated	1	T0									53	Male	NO	NO	NO	0.02	0.4066	NEGATIVE	<4,81	NEGATIVE	0.02	0.436	NEGATIVE	0.0210526	POSITIVE
8840	53	1/400		1.764	0.671	1.487	1.647	1.178	2.392	98.644	vaccinated	1	T0									53	Male	NO	NO	NO	0.02	0.4066	NEGATIVE	<4,81	NEGATIVE	0.02	0.436	NEGATIVE	0.0210526	POSITIVE
8840	53	1/3200		0.088	0	0.066	0.27	0.02	0.308	100.391	vaccinated	1	T0									53	Male	NO	NO	NO	0.02	0.4066	NEGATIVE	<4,81	NEGATIVE	0.02	0.436	NEGATIVE	0.0210526	POSITIVE
9010	53	1/50		19.602	9.923	6.75	89.778	99.282	69.169	91.337	vaccinated	1	T1									53	Male	NO	NO	NO	50.04	1017.31	POSITIVE	5160	POSITIVE	173,19	3775.54	POSITIVE	19.5368	POSITIVE
9010	53	1/100		10.757	6.017	4.69	90.267	102.335	56.457	97.148	vaccinated	1	T1									53	Male	NO	NO	NO	50.04	1017.31	POSITIVE	5160	POSITIVE	173,19	3775.54	POSITIVE	19.5368	POSITIVE
9010	53	1/400		2.204	1.853	1.255	98.739	97.193	28.898	98.833	vaccinated	1	T1									53	Male	NO	NO	NO	50.04	1017.31	POSITIVE	5160	POSITIVE	173,19	3775.54	POSITIVE	19.5368	POSITIVE
9010	53	1/3200		0	0.134	0.127	75.823	50.42	5.24	97.867	vaccinated	1	T1									53	Male	NO	NO	NO	50.04	1017.31	POSITIVE	5160	POSITIVE	173,19	3775.54	POSITIVE	19.5368	POSITIVE
9085	53	1/50		15.831	9.067	7.002	86.865	100.091	68.455	91.415	vaccinated	1	T2									53	Male	NO	NO	NO	42.58	865.651	POSITIVE	3040	POSITIVE	111.5	2430.7	POSITIVE	19.6842	POSITIVE
9085	53	1/100		7.853	5.547	5.048	90.681	102.359	53.782	97.378	vaccinated	1	T2									53	Male	NO	NO	NO	42.58	865.651	POSITIVE	3040	POSITIVE	111.5	2430.7	POSITIVE	19.6842	POSITIVE
9085	53	1/400		1.771	0.719	1.262	94.375	87.123	25.031	98.933	vaccinated	1	T2									53	Male	NO	NO	NO	42.58	865.651	POSITIVE	3040	POSITIVE	111.5	2430.7	POSITIVE	19.6842	POSITIVE
9085	53	1/3200		0.233	0.083	0.15	59.287	33.916	3.269	100.889	vaccinated	1	T2									53	Male	NO	NO	NO	42.58	865.651	POSITIVE	3040	POSITIVE	111.5	2430.7	POSITIVE	19.6842	POSITIVE
10376	53	1/50		18.329	11.494	7.924	92.843	89.749	48.508	98.092	vaccinated	1	T3									53	Male	NO	NO	NO	10.95	222.613	POSITIVE	#N/A	#N/A	#N/A	#N/A	#N/A	#N/A	#N/A
10376	53	1/100		8.362	6.163	4.729	86.33	74.065	29.972	101.117	vaccinated	1	T3									53	Male	NO	NO	NO	10.95	222.613	POSITIVE	#N/A	#N/A	#N/A	#N/A	#N/A	#N/A	#N/A
10376	53	1/400		1.78	0.924	1.285	63.192	43.402	13.071	101.025	vaccinated	1	T3									53	Male	NO	NO	NO	10.95	222.613	POSITIVE	#N/A	#N/A	#N/A	#N/A	#N/A	#N/A	#N/A
10376	53	1/3200		0.147	0.036	0	15.309	7.134	0.942	102.607	vaccinated	1	T3									53	Male	NO	NO	NO	10.95	222.613	POSITIVE	#N/A	#N/A	#N/A	#N/A	#N/A	#N/A	#N/A
8844	54	1/50		21.121	14.686	11.197	12.243	6.557	21.649	98.823	vaccinated	1	T0									32	Male	NO	NO	NO	0	0	NEGATIVE	<4,81	NEGATIVE	0.04	0.872	NEGATIVE	0.0263158	POSITIVE
8844	54	1/100		12.048	10.998	6.072	6.726	4.818	18.946	101.688	vaccinated	1	T0									32	Male	NO	NO	NO	0	0	NEGATIVE	<4,81	NEGATIVE	0.04	0.872	NEGATIVE	0.0263158	POSITIVE
8844	54	1/400		3.059	4.439	2.669	2.863	2.413	10.959	103.157	vaccinated	1	T0									32	Male	NO	NO	NO	0	0	NEGATIVE	<4,81	NEGATIVE	0.04	0.872	NEGATIVE	0.0263158	POSITIVE
8844	54	1/3200		0.086	0.041	0.128	0.24	0.605	1.656	98.109	vaccinated	1	T0									32	Male	NO	NO	NO	0	0	NEGATIVE	<4,81	NEGATIVE	0.04	0.872	NEGATIVE	0.0263158	POSITIVE
8986	54	1/50		22.278	14.803	6.604	95.071	77.91	42.276	92.622	vaccinated	1	T1									32	Male	NO	NO	NO	14.98	304.543	POSITIVE	486.2	POSITIVE	11.35	247.43	POSITIVE	4.80526	POSITIVE
8986	54	1/100		13.841	11.839	5.378	85.925	70.558	31.851	98.073	vaccinated	1	T1									32	Male	NO	NO	NO	14.98	304.543	POSITIVE	486.2	POSITIVE	11.35	247.43	POSITIVE	4.80526	POSITIVE
8986	54	1/400		3.859	3.926	1.687	55.742	37.207	17.44	101.75	vaccinated	1	T1									32	Male	NO	NO	NO	14.98	304.543	POSITIVE	486.2	POSITIVE	11.35	247.43	POSITIVE	4.80526	POSITIVE
8986	54	1/3200		0.218	0.24	0.032	11.915	6.487	3.062	99.298	vaccinated	1	T1									32	Male	NO	NO	NO	14.98	304.543	POSITIVE	486.2	POSITIVE	11.35	247.43	POSITIVE	4.80526	POSITIVE
9058	54	1/50		20.433	15.191	11.612	89.532	104.185	63.609	94.456	vaccinated	1	T2									32	Male	NO	NO	NO	48.05	976.856	POSITIVE	6640	POSITIVE	232.01	5057.82	POSITIVE	18.9474	POSITIVE
9058	54	1/100		13.344	11.294	7.65	96.51	111.452	56.87	99.77	vaccinated	1	T2									32	Male	NO	NO	NO	48.05	976.856	POSITIVE	6640	POSITIVE	232.01	5057.82	POSITIVE	18.9474	POSITIVE
9058	54	1/400		3.331	3.14	2.131	103.004	102.64	33.169	102.535	vaccinated	1	T2									32	Male	NO	NO	NO	48.05	976.856	POSITIVE	6640	POSITIVE	232.01	5057.82	POSITIVE	18.9474	POSITIVE
9058	54	1/3200		0.248	0.091	0.049	74.996	55.857	7.149	98.888	vaccinated	1	T2									32	Male	NO	NO	NO	48.05	976.856	POSITIVE	6640	POSITIVE	232.01	5057.82	POSITIVE	18.9474	POSITIVE
10368	54	1/50		21.732	15.585	8.646	93.461	93.667	47.414	96.978	vaccinated	1	T3									32	Male	NO	NO	NO	14.2	288.686	POSITIVE	#N/A	#N/A	#N/A	#N/A	#N/A	#N/A	#N/A
10368	54	1/100		14.448	12.787	5.91	90.732	86.962	39.482	100.399	vaccinated	1	T3									32	Male	NO	NO	NO	14.2	288.686	POSITIVE	#N/A	#N/A	#N/A	#N/A	#N/A	#N/A	#N/A
10368	54	1/400		4.049	3.6	2.226	63.193	51.346	18.666	100.737	vaccinated	1	T3									32	Male	NO	NO	NO	14.2	288.686	POSITIVE	#N/A	#N/A	#N/A	#N/A	#N/A	#N/A	#N/A
10368	54	1/3200		0.293	0.099	0.069	17.251	12.152	3.944	101.954	vaccinated	1	T3									32	Male	NO	NO	NO	14.2	288.686	POSITIVE	#N/A	#N/A	#N/A	#N/A	#N/A	#N/A	#N/A
8837	55	1/50		17.212	12.405	12.216	9.795	6.87	13.372	99.952	vaccinated	1	T0									28	Female	NO	NO	NO	-0.01	-0.2033	NEGATIVE	<4,81	NEGATIVE	0	0	NEGATIVE	0.0210526	POSITIVE
8837	55	1/100		14.709	9.446	10.837	8.051	6.326	10.461	101.842	vaccinated	1	T0									28	Female	NO	NO	NO	-0.01	-0.2033	NEGATIVE	<4,81	NEGATIVE	0	0	NEGATIVE	0.0210526	POSITIVE
8837	55	1/400		8.453	6.107	8.289	4.713	4.663	3.578	101.162	vaccinated	1	T0									28	Female	NO	NO	NO	-0.01	-0.2033	NEGATIVE	<4,81	NEGATIVE	0	0	NEGATIVE	0.0210526	POSITIVE
8837	55	1/3200		2.951	1.383	2.733	2.233	1.875	0.215	101.906	vaccinated	1	T0									28	Female	NO	NO	NO	-0.01	-0.2033	NEGATIVE	<4,81	NEGATIVE	0	0	NEGATIVE	0.0210526	POSITIVE
8968	55	1/50		21.722	13.447	10.914	95.644	76.783	27.569	100.733	vaccinated	1	T1									28	Female	NO	NO	NO	16.52	335.852	POSITIVE	371.8	POSITIVE	10.76	234.568	POSITIVE	2.02105	POSITIVE
8968	55	1/100		17.496	10.363	11.003	89.567	65.005	19.537	101.406	vaccinated	1	T1									28	Female	NO	NO	NO	16.52	335.852	POSITIVE	371.8	POSITIVE	10.76	234.568	POSITIVE	2.02105	POSITIVE
8968	55	1/400		9.152	6.431	8.356	54.245	28.061	7.276	101.516	vaccinated	1	T1									28	Female	NO	NO	NO	16.52	335.852	POSITIVE	371.8	POSITIVE	10.76	234.568	POSITIVE	2.02105	POSITIVE
8968	55	1/3200		3.132	0.744	2.754	13.687	5.442	0.944	99.378	vaccinated	1	T1									28	Female	NO	NO	NO	16.52	335.852	POSITIVE	371.8	POSITIVE	10.76	234.568	POSITIVE	2.02105	POSITIVE
8933	55	1/50		18.448	12.438	11.4	93.634	107.883	62.473	100.428	vaccinated	1	T2									28	Female	NO	NO	NO	49.25	1001.25	POSITIVE	5130	POSITIVE	151.9	3311.42	POSITIVE	18.2158	POSITIVE
8933	55	1/100		16.551	8.678	10.867	101.153	112.741	53.724	105.001	vaccinated	1	T2									28	Female	NO	NO	NO	49.25	1001.25	POSITIVE	5130	POSITIVE	151.9	3311.42	POSITIVE	18.2158	POSITIVE
8933	55	1/400		9.732	6.22	7.825	107.911	102.909	27.397	102.44	vaccinated	1	T2									28	Female	NO	NO	NO	49.25	1001.25	POSITIVE	5130	POSITIVE	151.9	3311.42	POSITIVE	18.2158	POSITIVE
8933	55	1/3200		2.965	0.904	2.562	74.41	50.905	5.025	100.829	vaccinated	1	T2									28	Female	NO	NO	NO	49.25	1001.25	POSITIVE	5130	POSITIVE	151.9	3311.42	POSITIVE	18.2158	POSITIVE
10299	55	1/50		25.107	12.412	11.915	105.068	101.129	32.554	105.826	vaccinated	1	T3									28	Female	NO	NO	NO	15.09	306.78	POSITIVE	#N/A	#N/A	#N/A	#N/A	#N/A	#N/A	#N/A
10299	55	1/100		18.03	10.175	11.058	97.514	86.7	25.466	105.34	vaccinated	1	T3									28	Female	NO	NO	NO	15.09	306.78	POSITIVE	#N/A	#N/A	#N/A	#N/A	#N/A	#N/A	#N/A
10299	55	1/400		9.179	5.525	7.376	70.905	51.321	9.675	106.092	vaccinated	1	T3									28	Female	NO	NO	NO	15.09	306.78	POSITIVE	#N/A	#N/A	#N/A	#N/A	#N/A	#N/A	#N/A
10299	55	1/3200		2.2	0.763	2.042	22.234	12.557	0.89	103.766	vaccinated	1	T3									28	Female	NO	NO	NO	15.09	306.78	POSITIVE	#N/A	#N/A	#N/A	#N/A	#N/A	#N/A	#N/A
8842	56	1/50		9.921	14.024	12.418	60.447	41.144	38.774	109.13	vaccinated	2	T0									51	Female	NO	NO	NO	0.97	19.7201	NEGATIVE	95.16	POSITIVE	1.31	28.558	POSITIVE	3.4	POSITIVE
8842	56	1/100		9.048	10.29	11.042	41.9	24.466	23.68	112.79	vaccinated	2	T0									51	Female	NO	NO	YES	0.97	19.7201	NEGATIVE	95.16	POSITIVE	1.31	28.558	POSITIVE	3.4	POSITIVE
8842	56	1/400		5.583	5.727	7.146	19.406	9.505	8.152	112.019	vaccinated	2	T0									51	Female	NO	NO	YES	0.97	19.7201	NEGATIVE	95.16	POSITIVE	1.31	28.558	POSITIVE	3.4	POSITIVE
8842	56	1/3200		1.75	1.451	2.341	3.642	2.322	0.795	109.072	vaccinated	2	T0									51	Female	NO	NO	YES	0.97	19.7201	NEGATIVE	95.16	POSITIVE	1.31	28.558	POSITIVE	3.4	POSITIVE
8999	56	1/50		11.207	25.381	11.012	107.003	116.38	112.813	111.127	vaccinated	2	T2									51	Female	NO	NO	YES	48.27	981.329	POSITIVE	5960	POSITIVE	146,43	3192.17	POSITIVE	20.1789	POSITIVE
8999	56	1/100		8.991	16.767	9.364	105.74	111.194	98.225	108.323	vaccinated	2	T2									51	Female	NO	NO	YES	48.27	981.329	POSITIVE	5960	POSITIVE	146,43	3192.17	POSITIVE	20.1789	POSITIVE
8999	56	1/400		6.178	8.484	7.419	103.66	100.118	71.193	109.338	vaccinated	2	T2									51	Female	NO	NO	YES	48.27	981.329	POSITIVE	5960	POSITIVE	146,43	3192.17	POSITIVE	20.1789	POSITIVE
8999	56	1/3200		1.417	2.045	2.5	67.448	54.118	25.658	106.826	vaccinated	2	T2									51	Female	NO	NO	YES	48.27	981.329	POSITIVE	5960	POSITIVE	146,43	3192.17	POSITIVE	20.1789	POSITIVE
10307	56	1/50		9.498	11.064	9.268	101.463	97.481	55.832	109.062	vaccinated	2	T3									51	Female	NO	NO	YES	18.07	367.363	POSITIVE	#N/A	#N/A	#N/A	#N/A	#N/A	#N/A	#N/A
10307	56	1/100		7.515	10.2	8.037	96.183	85.57	42.789	110.277	vaccinated	2	T3									51	Female	NO	NO	YES	18.07	367.363	POSITIVE	#N/A	#N/A	#N/A	#N/A	#N/A	#N/A	#N/A
10307	56	1/400		4.909	5.815	6.765	72.867	50.809	17.185	109.241	vaccinated	2	T3									51	Female	NO	NO	YES	18.07	367.363	POSITIVE	#N/A	#N/A	#N/A	#N/A	#N/A	#N/A	#N/A
10307	56	1/3200		1.169	0.574	1.83	22.757	11.915	3.397	107.945	vaccinated	2	T3									51	Female	NO	NO	YES	18.07	367.363	POSITIVE	#N/A	#N/A	#N/A	#N/A	#N/A	#N/A	#N/A
8847	57	1/50		12.876	2.258	3.302	65.762	46.805	40.731	108.261	vaccinated	3	T0									41	Female	NO	NO	YES	1.05	21.3465	POSITIVE	55.64	POSITIVE	1.61	35.098	POSITIVE	19.5368	POSITIVE
8847	57	1/100		7.708	1.927	2.227	48.107	30.578	24.924	110.508	vaccinated	3	T0									41	Female	NO	NO	YES	1.05	21.3465	POSITIVE	55.64	POSITIVE	1.61	35.098	POSITIVE	19.5368	POSITIVE
8847	57	1/400		0.933	0.318	0.462	16.88	9.218	7.474	105.764	vaccinated	3	T0									41	Female	NO	NO	YES	1.05	21.3465	POSITIVE	55.64	POSITIVE	1.61	35.098	POSITIVE	19.5368	POSITIVE
8847	57	1/3200		0.151	0.071	0.039	1.796	1.201	0.398	104.34	vaccinated	3	T0									41	Female	NO	NO	YES	1.05	21.3465	POSITIVE	55.64	POSITIVE	1.61	35.098	POSITIVE	19.5368	POSITIVE
8989	57	1/50		10.323	2.58	3.73	78.766	97.189	99.723	103.559	vaccinated	3	T1									41	Female	NO	NO	NO	49.71	1010.6	POSITIVE	10200	POSITIVE	196,16	4276.29	POSITIVE	>21	POSITIVE
8989	57	1/100		4.451	2.442	1.15	92.938	107.644	99.484	99.635	vaccinated	3	T1									41	Female	NO	NO	NO	49.71	1010.6	POSITIVE	10200	POSITIVE	196,16	4276.29	POSITIVE	>21	POSITIVE
8989	57	1/400		0.742	0.122	0.309	94.43	100.754	80.441	103.733	vaccinated	3	T1									41	Female	NO	NO	NO	49.71	1010.6	POSITIVE	10200	POSITIVE	196,16	4276.29	POSITIVE	>21	POSITIVE
8989	57	1/3200		0.222	0.077	0.464	67.554	58.674	31.151	101.182	vaccinated	3	T1									41	Female	NO	NO	NO	49.71	1010.6	POSITIVE	10200	POSITIVE	196,16	4276.29	POSITIVE	>21	POSITIVE
9082	57	1/50		11.181	1.914	2.456	73.758	102.279	97.099	105.418	vaccinated	3	T2									41	Female	NO	NO	YES	50.63	1029.31	POSITIVE	13600	POSITIVE	504	10987.2	POSITIVE	>21	POSITIVE
9082	57	1/100		8.116	1.097	1.329	78.442	109.086	97.149	106.296	vaccinated	3	T2									41	Female	NO	NO	YES	50.63	1029.31	POSITIVE	13600	POSITIVE	504	10987.2	POSITIVE	>21	POSITIVE
9082	57	1/400		1.08	0.095	0.289	92.796	108.56	80.125	110.807	vaccinated	3	T2									41	Female	NO	NO	YES	50.63	1029.31	POSITIVE	13600	POSITIVE	504	10987.2	POSITIVE	>21	POSITIVE
9082	57	1/3200		0.013	0.023	0.041	85.714	77.952	32.042	106.28	vaccinated	3	T2									41	Female	NO	NO	YES	50.63	1029.31	POSITIVE	13600	POSITIVE	504	10987.2	POSITIVE	>21	POSITIVE
10337	57	1/50		8.129	2.715	3.49	79.041	103.058	81.321	106.083	vaccinated	3	T3									41	Female	NO	NO	YES	74.6	1516.62	POSITIVE	#N/A	#N/A	#N/A	#N/A	#N/A	#N/A	#N/A
10337	57	1/100		4.069	2.02	1.247	83.392	103.165	66.849	104.62	vaccinated	3	T3									41	Female	NO	NO	YES	74.6	1516.62	POSITIVE	#N/A	#N/A	#N/A	#N/A	#N/A	#N/A	#N/A
10337	57	1/400		0.851	0.433	0.361	93.656	93.264	46.269	108.802	vaccinated	3	T3									41	Female	NO	NO	YES	74.6	1516.62	POSITIVE	#N/A	#N/A	#N/A	#N/A	#N/A	#N/A	#N/A
10337	57	1/3200		0	0.048	0.188	61.962	44.938	12.331	109.642	vaccinated	3	T3									41	Female	NO	NO	YES	74.6	1516.62	POSITIVE	#N/A	#N/A	#N/A	#N/A	#N/A	#N/A	#N/A
8825	58	1/50		11.964	7.552	13.388	53.233	11.878	24	118.862	vaccinated	3	T0									56	Female	NO	NO	NO	0.02	0.4066	NEGATIVE	<4,81	NEGATIVE	0.13	2.834	NEGATIVE	0.0263158	POSITIVE
8825	58	1/100		10.799	7.169	11.134	35.338	9.052	17.692	118.471	vaccinated	3	T0									56	Female	NO	NO	NO	0.02	0.4066	NEGATIVE	<4,81	NEGATIVE	0.13	2.834	NEGATIVE	0.0263158	POSITIVE
8825	58	1/400		7.335	5.881	8.49	13.723	5.351	5.548	122.169	vaccinated	3	T0									56	Female	NO	NO	NO	0.02	0.4066	NEGATIVE	<4,81	NEGATIVE	0.13	2.834	NEGATIVE	0.0263158	POSITIVE
8825	58	1/3200		2.353	1.071	3.293	2.921	2.151	0.651	119.621	vaccinated	3	T0									56	Female	NO	NO	NO	0.02	0.4066	NEGATIVE	<4,81	NEGATIVE	0.13	2.834	NEGATIVE	0.0263158	POSITIVE
8971	58	1/50		12.067	11.131	11.84	106.226	85.174	51.023	119.546	vaccinated	3	T1									56	Female	NO	NO	NO	6.63	134.788	POSITIVE	262.6	POSITIVE	5.62	122.516	POSITIVE	1.96316	POSITIVE
8971	58	1/100		11.06	8.266	12.382	92.541	64.653	35.749	119.148	vaccinated	3	T1									56	Female	NO	NO	NO	6.63	134.788	POSITIVE	262.6	POSITIVE	5.62	122.516	POSITIVE	1.96316	POSITIVE
8971	58	1/400		8.771	6.091	8.944	49.484	28.663	14.403	117.189	vaccinated	3	T1									56	Female	NO	NO	NO	6.63	134.788	POSITIVE	262.6	POSITIVE	5.62	122.516	POSITIVE	1.96316	POSITIVE
8971	58	1/3200		2.789	2.788	3.452	10.931	4.793	1.635	113.257	vaccinated	3	T1									56	Female	NO	NO	NO	6.63	134.788	POSITIVE	262.6	POSITIVE	5.62	122.516	POSITIVE	1.96316	POSITIVE
9049	58	1/50		13.033	9.495	12.226	99.056	122.946	88.336	120.798	vaccinated	3	T2									56	Female	NO	NO	NO	40.85	830.481	POSITIVE	3500	POSITIVE	105.24	2294.23	POSITIVE	15.7737	POSITIVE
9049	58	1/100		11.057	10.691	10.563	104.667	118.666	73.5	119.258	vaccinated	3	T2									56	Female	NO	NO	NO	40.85	830.481	POSITIVE	3500	POSITIVE	105.24	2294.23	POSITIVE	15.7737	POSITIVE
9049	58	1/400		7.838	7.506	7.613	105.751	101.345	45.363	118.148	vaccinated	3	T2									56	Female	NO	NO	NO	40.85	830.481	POSITIVE	3500	POSITIVE	105.24	2294.23	POSITIVE	15.7737	POSITIVE
9049	58	1/3200		2.62	2.157	3.3	68.172	46.257	8.9	117.478	vaccinated	3	T2									56	Female	NO	NO	NO	40.85	830.481	POSITIVE	3500	POSITIVE	105.24	2294.23	POSITIVE	15.7737	POSITIVE
10298	58	1/50		12.671	10.756	12.365	106.666	114.016	72.017	119.228	vaccinated	3	T3									56	Female	NO	NO	NO	15.81	321.417	POSITIVE	#N/A	#N/A	#N/A	#N/A	#N/A	#N/A	#N/A
10298	58	1/100		11.01	7.908	11.364	102.82	103.062	51.041	119.572	vaccinated	3	T3									56	Female	NO	NO	NO	15.81	321.417	POSITIVE	#N/A	#N/A	#N/A	#N/A	#N/A	#N/A	#N/A
10298	58	1/400		8.413	6.283	9.788	83.214	72.272	24.131	118.987	vaccinated	3	T3									56	Female	NO	NO	NO	15.81	321.417	POSITIVE	#N/A	#N/A	#N/A	#N/A	#N/A	#N/A	#N/A
10298	58	1/3200		2.898	1.629	4.459	30.969	20.302	4.58	116.455	vaccinated	3	T3									56	Female	NO	NO	NO	15.81	321.417	POSITIVE	#N/A	#N/A	#N/A	#N/A	#N/A	#N/A	#N/A
8838	59	1/50		11.939	11.381	14.756	14.161	16.376	13.259	109.815	vaccinated	1	T0									42	Female	NO	NO	NO	-0.01	-0.2033	NEGATIVE	<4,81	NEGATIVE	0	0	NEGATIVE	0.0210526	POSITIVE
8838	59	1/100		14.561	8.326	12.71	9.763	11.803	9.272	109.055	vaccinated	1	T0									42	Female	NO	NO	NO	-0.01	-0.2033	NEGATIVE	<4,81	NEGATIVE	0	0	NEGATIVE	0.0210526	POSITIVE
8838	59	1/400		6.319	5.387	8.35	5.633	6.335	4.593	109.37	vaccinated	1	T0									42	Female	NO	NO	NO	-0.01	-0.2033	NEGATIVE	<4,81	NEGATIVE	0	0	NEGATIVE	0.0210526	POSITIVE
8838	59	1/3200		0.832	0.559	0.996	1.215	1.253	0.213	109.097	vaccinated	1	T0									42	Female	NO	NO	NO	-0.01	-0.2033	NEGATIVE	<4,81	NEGATIVE	0	0	NEGATIVE	0.0210526	POSITIVE
8973	59	1/50		15.201	11.009	13.171	109.616	98.519	59.201	108.213	vaccinated	1	T1									42	Female	NO	NO	NO	17.63	358.418	POSITIVE	902.2	POSITIVE	27.34	596.012	POSITIVE	18.5105	POSITIVE
8973	59	1/100		11.513	9.385	13.202	109.886	86.258	45.764	107.568	vaccinated	1	T1									42	Female	NO	NO	NO	17.63	358.418	POSITIVE	902.2	POSITIVE	27.34	596.012	POSITIVE	18.5105	POSITIVE
8973	59	1/400		6.525	4.264	7.659	90.282	51.074	19.884	109.434	vaccinated	1	T1									42	Female	NO	NO	NO	17.63	358.418	POSITIVE	902.2	POSITIVE	27.34	596.012	POSITIVE	18.5105	POSITIVE
8973	59	1/3200		0.808	0.652	0.619	38.268	12.925	3.62	107.932	vaccinated	1	T1									42	Female	NO	NO	NO	17.63	358.418	POSITIVE	902.2	POSITIVE	27.34	596.012	POSITIVE	18.5105	POSITIVE
9061	59	1/50		12.431	8.349	11.963	99.013	112.442	94.285	109.26	vaccinated	1	T2									42	Female	NO	NO	NO	48.24	980.719	POSITIVE	5220	POSITIVE	367.06	8001.91	POSITIVE	19.8211	POSITIVE
9061	59	1/100		10.314	8.653	10.955	107.428	115.018	76.857	110.368	vaccinated	1	T2									42	Female	NO	NO	NO	48.24	980.719	POSITIVE	5220	POSITIVE	367.06	8001.91	POSITIVE	19.8211	POSITIVE
9061	59	1/400		4.746	4.924	6.625	109.35	106.014	45.113	108.417	vaccinated	1	T2									42	Female	NO	NO	NO	48.24	980.719	POSITIVE	5220	POSITIVE	367.06	8001.91	POSITIVE	19.8211	POSITIVE
9061	59	1/3200		0.326	0.314	0.506	92.989	73.959	11.439	106.667	vaccinated	1	T2									42	Female	NO	NO	NO	48.24	980.719	POSITIVE	5220	POSITIVE	367.06	8001.91	POSITIVE	19.8211	POSITIVE
10309	59	1/50		12.649	9.113	13.871	108.708	111.159	61.414	112.218	vaccinated	1	T3									42	Female	NO	NO	NO	45.9	933.147	POSITIVE	#N/A	#N/A	#N/A	#N/A	#N/A	#N/A	#N/A
10309	59	1/100		11.688	8.038	12.434	111.057	103.297	46.774	111.523	vaccinated	1	T3									42	Female	NO	NO	NO	45.9	933.147	POSITIVE	#N/A	#N/A	#N/A	#N/A	#N/A	#N/A	#N/A
10309	59	1/400		6.031	4.094	7.668	94.609	75.136	20.837	109.274	vaccinated	1	T3									42	Female	NO	NO	NO	45.9	933.147	POSITIVE	#N/A	#N/A	#N/A	#N/A	#N/A	#N/A	#N/A
10309	59	1/3200		0.466	0.204	0.541	41.236	23.871	3.017	108.095	vaccinated	1	T3									42	Female	NO	NO	NO	45.9	933.147	POSITIVE	#N/A	#N/A	#N/A	#N/A	#N/A	#N/A	#N/A
8852	60	1/50		28.374	19.102	17.85	15.698	13.372	29.633	103.682	vaccinated	1	T0									54	Female	NO	NO	NO	0.01	0.2033	NEGATIVE	7.956	NEGATIVE	0.06	1.308	NEGATIVE	0.0157895	POSITIVE
8852	60	1/100		24.406	14.935	16.494	12.176	11.6	23.986	107.209	vaccinated	1	T0									54	Female	NO	NO	NO	0.01	0.2033	NEGATIVE	7.956	NEGATIVE	0.06	1.308	NEGATIVE	0.0157895	POSITIVE
8852	60	1/400		12.786	8.726	12.675	7.137	7.758	10.796	105.651	vaccinated	1	T0									54	Female	NO	NO	NO	0.01	0.2033	NEGATIVE	7.956	NEGATIVE	0.06	1.308	NEGATIVE	0.0157895	POSITIVE
8852	60	1/3200		2.507	1.095	3.056	1.849	2.064	1.257	102.966	vaccinated	1	T0									54	Female	NO	NO	NO	0.01	0.2033	NEGATIVE	7.956	NEGATIVE	0.06	1.308	NEGATIVE	0.0157895	POSITIVE
8988	60	1/50		34.474	21.653	16.59	90.522	78.336	70.176	102.398	vaccinated	1	T1									54	Female	NO	NO	NO	5.22	106.123	POSITIVE	322.4	POSITIVE	4.7	102.46	POSITIVE	3.81579	POSITIVE
8988	60	1/100		26.289	16.485	16.981	73.912	56.776	52.107	103.451	vaccinated	1	T1									54	Female	NO	NO	NO	5.22	106.123	POSITIVE	322.4	POSITIVE	4.7	102.46	POSITIVE	3.81579	POSITIVE
8988	60	1/400		12.333	8.958	10.633	36.452	27.463	25.085	103.479	vaccinated	1	T1									54	Female	NO	NO	NO	5.22	106.123	POSITIVE	322.4	POSITIVE	4.7	102.46	POSITIVE	3.81579	POSITIVE
8988	60	1/3200		2.581	1.987	2.91	8.76	5.306	4.978	100.435	vaccinated	1	T1									54	Female	NO	NO	NO	5.22	106.123	POSITIVE	322.4	POSITIVE	4.7	102.46	POSITIVE	3.81579	POSITIVE
9062	60	1/50		35.085	23.563	18.878	104.481	113.095	94.644	102.761	vaccinated	1	T2									54	Female	NO	NO	NO	40	813.2	POSITIVE	4100	POSITIVE	91.07	1985.33	POSITIVE	18.5263	POSITIVE
9062	60	1/100		20.741	14.439	15.583	102.215	106.016	77.546	103.172	vaccinated	1	T2									54	Female	NO	NO	NO	40	813.2	POSITIVE	4100	POSITIVE	91.07	1985.33	POSITIVE	18.5263	POSITIVE
9062	60	1/400		11.035	7.637	11.639	97.294	91.595	52.853	102.914	vaccinated	1	T2									54	Female	NO	NO	NO	40	813.2	POSITIVE	4100	POSITIVE	91.07	1985.33	POSITIVE	18.5263	POSITIVE
9062	60	1/3200		2.1	2.278	3.195	61.494	42.177	15.228	102.898	vaccinated	1	T2									54	Female	NO	NO	NO	40	813.2	POSITIVE	4100	POSITIVE	91.07	1985.33	POSITIVE	18.5263	POSITIVE
10352	60	1/50		35.916	24.404	20.492	97.676	98.174	67.057	104.832	vaccinated	1	T3									54	Female	NO	NO	NO	14.64	297.631	POSITIVE	#N/A	#N/A	#N/A	#N/A	#N/A	#N/A	#N/A
10352	60	1/100		23.665	16.274	16.125	89.323	85.676	49.922	104.331	vaccinated	1	T3									54	Female	NO	NO	NO	14.64	297.631	POSITIVE	#N/A	#N/A	#N/A	#N/A	#N/A	#N/A	#N/A
10352	60	1/400		13.466	9.67	11.709	66.734	55.641	26.739	102.997	vaccinated	1	T3									54	Female	NO	NO	NO	14.64	297.631	POSITIVE	#N/A	#N/A	#N/A	#N/A	#N/A	#N/A	#N/A
10352	60	1/3200		2.666	1.43	2.841	19.976	13.562	4.775	101.825	vaccinated	1	T3									54	Female	NO	NO	NO	14.64	297.631	POSITIVE	#N/A	#N/A	#N/A	#N/A	#N/A	#N/A	#N/A
8845	61	1/50		17.152	20.647	27.008	25.302	17.709	27.362	103.012	vaccinated	3	T0									57	Female	NO	NO	NO	0.03	0.6099	NEGATIVE	<4,81	NEGATIVE	0.35	7.63	NEGATIVE	0.0210526	POSITIVE
8845	61	1/100		14.29	16.707	19.749	17.429	13.655	19.876	104.478	vaccinated	3	T0									57	Female	NO	NO	NO	0.03	0.6099	NEGATIVE	<4,81	NEGATIVE	0.35	7.63	NEGATIVE	0.0210526	POSITIVE
8845	61	1/400		10.616	9.897	14.441	10.693	9.517	9.983	103.057	vaccinated	3	T0									57	Female	NO	NO	NO	0.03	0.6099	NEGATIVE	<4,81	NEGATIVE	0.35	7.63	NEGATIVE	0.0210526	POSITIVE
8845	61	1/3200		6.221	4.23	7.267	4.686	4.413	2.187	102.836	vaccinated	3	T0									57	Female	NO	NO	NO	0.03	0.6099	NEGATIVE	<4,81	NEGATIVE	0.35	7.63	NEGATIVE	0.0210526	POSITIVE
8972	61	1/50		16.997	22.586	22.454	62.109	38.78	26.732	103.86	vaccinated	3	T1									57	Female	NO	NO	NO	1.15	23.3795	POSITIVE	37.96	POSITIVE	1.16	25.288	POSITIVE	0.715789	POSITIVE
8972	61	1/100		15.358	18.313	17.598	47.434	27.605	20.297	104.612	vaccinated	3	T1									57	Female	NO	NO	NO	1.15	23.3795	POSITIVE	37.96	POSITIVE	1.16	25.288	POSITIVE	0.715789	POSITIVE
8972	61	1/400		11.803	11.63	14.312	22.828	14.18	9.761	106.384	vaccinated	3	T1									57	Female	NO	NO	NO	1.15	23.3795	POSITIVE	37.96	POSITIVE	1.16	25.288	POSITIVE	0.715789	POSITIVE
8972	61	1/3200		6.772	5.299	7.49	7.443	5.101	2.03	105.447	vaccinated	3	T1									57	Female	NO	NO	NO	1.15	23.3795	POSITIVE	37.96	POSITIVE	1.16	25.288	POSITIVE	0.715789	POSITIVE
9063	61	1/50		16.369	16.521	19.69	105.456	109.399	39.277	104.645	vaccinated	3	T2									57	Female	NO	NO	NO	35.6	723.748	POSITIVE	1604.2	POSITIVE	63.04	1374.27	POSITIVE	19.9947	POSITIVE
9063	61	1/100		13.304	13.458	16.639	104.73	100.572	27.611	103.165	vaccinated	3	T2									57	Female	NO	NO	NO	35.6	723.748	POSITIVE	1604.2	POSITIVE	63.04	1374.27	POSITIVE	19.9947	POSITIVE
9063	61	1/400		10.854	10.967	13.991	98.613	77.623	12.409	104.365	vaccinated	3	T2									57	Female	NO	NO	NO	35.6	723.748	POSITIVE	1604.2	POSITIVE	63.04	1374.27	POSITIVE	19.9947	POSITIVE
9063	61	1/3200		6.418	5.862	8.214	47.151	27.303	2.027	102.31	vaccinated	3	T2									57	Female	NO	NO	NO	35.6	723.748	POSITIVE	1604.2	POSITIVE	63.04	1374.27	POSITIVE	19.9947	POSITIVE
10367	61	1/50		21.407	19.575	24.866	94.64	78.509	36.54	107.192	vaccinated	3	T3									57	Female	NO	NO	NO	7.22	146.783	POSITIVE	#N/A	#N/A	#N/A	#N/A	#N/A	#N/A	#N/A
10367	61	1/100		16.727	16.386	18.983	81.524	63.854	25.4	106.919	vaccinated	3	T3									57	Female	NO	NO	NO	7.22	146.783	POSITIVE	#N/A	#N/A	#N/A	#N/A	#N/A	#N/A	#N/A
10367	61	1/400		11.908	10.813	14.074	44.885	30.4	10.002	104.066	vaccinated	3	T3									57	Female	NO	NO	NO	7.22	146.783	POSITIVE	#N/A	#N/A	#N/A	#N/A	#N/A	#N/A	#N/A
10367	61	1/3200		5.78	4.778	8.632	13.841	8.3	2.145	107.279	vaccinated	3	T3									57	Female	NO	NO	NO	7.22	146.783	POSITIVE	#N/A	#N/A	#N/A	#N/A	#N/A	#N/A	#N/A
8829	62	1/50		11.188	9.504	12.768	8.997	7.542	16.113	103.739	vaccinated	1	T0									47	Female	NO	NO	NO	-0.02	-0.4066	NEGATIVE	<4,81	NEGATIVE	0	0	NEGATIVE	0.0210526	POSITIVE
8829	62	1/100		8.771	7.451	11.434	6.606	6.185	8.266	100.4	vaccinated	1	T0									47	Female	NO	NO	NO	-0.02	-0.4066	NEGATIVE	<4,81	NEGATIVE	0	0	NEGATIVE	0.0210526	POSITIVE
8829	62	1/400		5.066	4.249	6.362	3.871	3.65	3.902	102.224	vaccinated	1	T0									47	Female	NO	NO	NO	-0.02	-0.4066	NEGATIVE	<4,81	NEGATIVE	0	0	NEGATIVE	0.0210526	POSITIVE
8829	62	1/3200		0	0.092	0	0.173	0.367	0	101.121	vaccinated	1	T0									47	Female	NO	NO	NO	-0.02	-0.4066	NEGATIVE	<4,81	NEGATIVE	0	0	NEGATIVE	0.0210526	POSITIVE
8927	62	1/50		10.708	9.907	11.891	95.976	78.282	53.861	101.681	vaccinated	1	T1									47	Female	NO	NO	NO	11.83	240.504	POSITIVE	317.2	POSITIVE	7.73	168.514	POSITIVE	3.71579	POSITIVE
8927	62	1/100		8.674	7.263	11.177	84.175	60.437	38.766	103.075	vaccinated	1	T1									47	Female	NO	NO	NO	11.83	240.504	POSITIVE	317.2	POSITIVE	7.73	168.514	POSITIVE	3.71579	POSITIVE
8927	62	1/400		4.744	4.003	6.905	49.7	26.295	16.307	102.971	vaccinated	1	T1									47	Female	NO	NO	NO	11.83	240.504	POSITIVE	317.2	POSITIVE	7.73	168.514	POSITIVE	3.71579	POSITIVE
8927	62	1/3200		0.468	0.334	0.588	12.539	4.527	1.073	102.734	vaccinated	1	T1									47	Female	NO	NO	NO	11.83	240.504	POSITIVE	317.2	POSITIVE	7.73	168.514	POSITIVE	3.71579	POSITIVE
9020	62	1/50		9.775	8.666	9.919	92.877	107.166	88.412	102.378	vaccinated	1	T2									47	Female	NO	NO	NO	28.06	570.46	POSITIVE	6490	POSITIVE	226.72	4942.5	POSITIVE	18.0842	POSITIVE
9020	62	1/100		8.5	7.023	9.346	98.562	109.313	74.369	103.645	vaccinated	1	T2									47	Female	NO	NO	NO	28.06	570.46	POSITIVE	6490	POSITIVE	226.72	4942.5	POSITIVE	18.0842	POSITIVE
9020	62	1/400		4.825	4.462	5.982	104.008	104.677	48.629	104.92	vaccinated	1	T2									47	Female	NO	NO	NO	28.06	570.46	POSITIVE	6490	POSITIVE	226.72	4942.5	POSITIVE	18.0842	POSITIVE
9020	62	1/3200		0.592	0.234	0.677	85.908	60.931	14.289	106.293	vaccinated	1	T2									47	Female	NO	NO	NO	28.06	570.46	POSITIVE	6490	POSITIVE	226.72	4942.5	POSITIVE	18.0842	POSITIVE
10342	62	1/50		10.408	9.052	12.473	94.707	100.946	47.139	103.97	vaccinated	1	T3									47	Female	NO	NO	NO	32.9	668.857	POSITIVE	#N/A	#N/A	#N/A	#N/A	#N/A	#N/A	#N/A
10342	62	1/100		9.575	6.91	10.741	95.94	95.81	37.932	106.141	vaccinated	1	T3									47	Female	NO	NO	NO	32.9	668.857	POSITIVE	#N/A	#N/A	#N/A	#N/A	#N/A	#N/A	#N/A
10342	62	1/400		5.626	3.716	6.897	79.575	72.392	18.021	107.617	vaccinated	1	T3									47	Female	NO	NO	NO	32.9	668.857	POSITIVE	#N/A	#N/A	#N/A	#N/A	#N/A	#N/A	#N/A
10342	62	1/3200		0.581	0.56	0.657	31.631	21.712	2.879	108.14	vaccinated	1	T3									47	Female	NO	NO	NO	32.9	668.857	POSITIVE	#N/A	#N/A	#N/A	#N/A	#N/A	#N/A	#N/A
8834	63	1/50		11.009	10.139	12.008	6.852	6.091	26.513	113.121	vaccinated	1	T0									29	Female	NO	NO	NO	0	0	NEGATIVE	<4,81	NEGATIVE	0	0	NEGATIVE	0.0263158	POSITIVE
8834	63	1/100		10.242	7.884	10.149	5.882	6.276	14.942	110.158	vaccinated	1	T0									29	Female	NO	NO	NO	0	0	NEGATIVE	<4,81	NEGATIVE	0	0	NEGATIVE	0.0263158	POSITIVE
8834	63	1/400		5.145	4.098	6.253	4.399	4.307	8.043	105.037	vaccinated	1	T0									29	Female	NO	NO	NO	0	0	NEGATIVE	<4,81	NEGATIVE	0	0	NEGATIVE	0.0263158	POSITIVE
8834	63	1/3200		0.703	0.304	0.66	0.959	1.24	2.128	105.161	vaccinated	1	T0									29	Female	NO	NO	NO	0	0	NEGATIVE	<4,81	NEGATIVE	0	0	NEGATIVE	0.0263158	POSITIVE
8966	63	1/50		11.421	13.34	11.241	78.65	56.42	44.784	111.665	vaccinated	1	T1									29	Female	NO	NO	NO	2.82	57.3306	POSITIVE	130	POSITIVE	1.77	38.586	POSITIVE	1.77895	POSITIVE
8966	63	1/100		9.94	10.543	9.801	62.918	40.968	39.418	110.86	vaccinated	1	T1									29	Female	NO	NO	NO	2.82	57.3306	POSITIVE	130	POSITIVE	1.77	38.586	POSITIVE	1.77895	POSITIVE
8966	63	1/400		5.594	6.084	6.808	26.336	15.866	13.102	105.986	vaccinated	1	T1									29	Female	NO	NO	NO	2.82	57.3306	POSITIVE	130	POSITIVE	1.77	38.586	POSITIVE	1.77895	POSITIVE
8966	63	1/3200		0.67	0.359	0.567	4.6	2.799	4.142	106.308	vaccinated	1	T1									29	Female	NO	NO	NO	2.82	57.3306	POSITIVE	130	POSITIVE	1.77	38.586	POSITIVE	1.77895	POSITIVE
9073	63	1/50		11.192	12.608	11.395	109.503	103.691	46.943	110.827	vaccinated	1	T2									29	Female	NO	NO	NO	24.59	499.915	POSITIVE	774.8	POSITIVE	30.64	667.952	POSITIVE	19.8053	POSITIVE
9073	63	1/100		9.123	8.407	11.221	107.463	93.645	42.61	110.418	vaccinated	1	T2									29	Female	NO	NO	NO	24.59	499.915	POSITIVE	774.8	POSITIVE	30.64	667.952	POSITIVE	19.8053	POSITIVE
9073	63	1/400		4.759	4.35	6.426	84.424	58.185	20.756	108.497	vaccinated	1	T2									29	Female	NO	NO	NO	24.59	499.915	POSITIVE	774.8	POSITIVE	30.64	667.952	POSITIVE	19.8053	POSITIVE
9073	63	1/3200		0.669	0.372	0.632	31.363	14.388	4.09	105.549	vaccinated	1	T2									29	Female	NO	NO	NO	24.59	499.915	POSITIVE	774.8	POSITIVE	30.64	667.952	POSITIVE	19.8053	POSITIVE
10306	63	1/50		12.993	11.733	14.093	99.404	78.518	31.054	111.285	vaccinated	1	T3									29	Female	NO	NO	NO	8.19	166.503	POSITIVE	#N/A	#N/A	#N/A	#N/A	#N/A	#N/A	#N/A
10306	63	1/100		10.252	9.699	11.313	90.347	64.838	29.097	110.754	vaccinated	1	T3									29	Female	NO	NO	NO	8.19	166.503	POSITIVE	#N/A	#N/A	#N/A	#N/A	#N/A	#N/A	#N/A
10306	63	1/400		5.523	5.882	7.126	57.155	31.931	12.453	110.126	vaccinated	1	T3									29	Female	NO	NO	NO	8.19	166.503	POSITIVE	#N/A	#N/A	#N/A	#N/A	#N/A	#N/A	#N/A
10306	63	1/3200		0.813	0.295	0.747	13.963	5.643	2.868	107.262	vaccinated	1	T3									29	Female	NO	NO	NO	8.19	166.503	POSITIVE	#N/A	#N/A	#N/A	#N/A	#N/A	#N/A	#N/A
8812	64	1/50		10.208	9.377	13.066	9.124	9.247	75.511	110.74	vaccinated	1	T0									62	Female	NO	NO	NO	0	0	NEGATIVE	<4,81	NEGATIVE	0	0	NEGATIVE	0.0263158	POSITIVE
8812	64	1/100		7.623	8.158	10.403	7.505	7.512	52.204	111.691	vaccinated	1	T0									62	Female	NO	NO	NO	0	0	NEGATIVE	<4,81	NEGATIVE	0	0	NEGATIVE	0.0263158	POSITIVE
8812	64	1/400		2.863	2.454	4.388	2.961	2.769	26.793	110.718	vaccinated	1	T0									62	Female	NO	NO	NO	0	0	NEGATIVE	<4,81	NEGATIVE	0	0	NEGATIVE	0.0263158	POSITIVE
8812	64	1/3200		0.115	0.416	0.389	0.224	0.462	4.662	109.042	vaccinated	1	T0									62	Female	NO	NO	NO	0	0	NEGATIVE	<4,81	NEGATIVE	0	0	NEGATIVE	0.0263158	POSITIVE
8985	64	1/50		10.387	11.393	13.801	25.93	16.456	73.503	110.378	vaccinated	1	T1									62	Female	NO	NO	NO	0.31	6.3023	NEGATIVE	11.544	NEGATIVE	0.14	3.052	NEGATIVE	0.142105	POSITIVE
8985	64	1/100		7.331	8.627	10.774	18.25	11.124	58.866	112.8	vaccinated	1	T1									62	Female	NO	NO	NO	0.31	6.3023	NEGATIVE	11.544	NEGATIVE	0.14	3.052	NEGATIVE	0.142105	POSITIVE
8985	64	1/400		2.711	3.372	4.066	6.526	4.177	28.595	110.982	vaccinated	1	T1									62	Female	NO	NO	NO	0.31	6.3023	NEGATIVE	11.544	NEGATIVE	0.14	3.052	NEGATIVE	0.142105	POSITIVE
8985	64	1/3200		0.148	0.143	0.321	0.583	0.438	4.767	106.21	vaccinated	1	T1									62	Female	NO	NO	NO	0.31	6.3023	NEGATIVE	11.544	NEGATIVE	0.14	3.052	NEGATIVE	0.142105	POSITIVE
9089	64	1/50		9.76	8.492	12.361	107.677	106.432	76.019	112.202	vaccinated	1	T2									62	Female	NO	NO	NO	27.52	559.482	POSITIVE	1063.4	POSITIVE	34.17	744.906	POSITIVE	>21	POSITIVE
9089	64	1/100		7.675	6.853	10.607	110.971	100.428	65.882	114.382	vaccinated	1	T2									62	Female	NO	NO	NO	27.52	559.482	POSITIVE	1063.4	POSITIVE	34.17	744.906	POSITIVE	>21	POSITIVE
9089	64	1/400		2.526	2.137	3.889	92.59	66.714	33.111	111.8	vaccinated	1	T2									62	Female	NO	NO	NO	27.52	559.482	POSITIVE	1063.4	POSITIVE	34.17	744.906	POSITIVE	>21	POSITIVE
9089	64	1/3200		0.127	0.066	0.263	42.633	18.772	5.975	106.71	vaccinated	1	T2									62	Female	NO	NO	NO	27.52	559.482	POSITIVE	1063.4	POSITIVE	34.17	744.906	POSITIVE	>21	POSITIVE
10310	64	1/50		11.764	15.511	15.789	102.639	83.624	68.811	111.375	vaccinated	1	T3									62	Female	NO	NO	NO	8.92	181.344	POSITIVE	#N/A	#N/A	#N/A	#N/A	#N/A	#N/A	#N/A
10310	64	1/100		8.203	10.014	13.139	90.764	67.166	49.717	109.991	vaccinated	1	T3									62	Female	NO	NO	NO	8.92	181.344	POSITIVE	#N/A	#N/A	#N/A	#N/A	#N/A	#N/A	#N/A
10310	64	1/400		3.325	4.246	4.888	64.197	32.646	25.502	110.198	vaccinated	1	T3									62	Female	NO	NO	NO	8.92	181.344	POSITIVE	#N/A	#N/A	#N/A	#N/A	#N/A	#N/A	#N/A
10310	64	1/3200		0.161	0.242	0.187	15.965	5.453	3.691	104.095	vaccinated	1	T3									62	Female	NO	NO	NO	8.92	181.344	POSITIVE	#N/A	#N/A	#N/A	#N/A	#N/A	#N/A	#N/A
8824	65	1/50		19.657	17.272	16.65	10.386	10.194	26.886	106.496	vaccinated	1	T0									51	Female	NO	NO	NO	-0.01	-0.2033	NEGATIVE	<4,81	NEGATIVE	0	0	NEGATIVE	0.0210526	POSITIVE
8824	65	1/100		13.996	12.52	12.952	8.396	7.739	21.296	107.931	vaccinated	1	T0									51	Female	NO	NO	NO	-0.01	-0.2033	NEGATIVE	<4,81	NEGATIVE	0	0	NEGATIVE	0.0210526	POSITIVE
8824	65	1/400		12.089	11.529	11.979	5.824	6.895	6.617	106.91	vaccinated	1	T0									51	Female	NO	NO	NO	-0.01	-0.2033	NEGATIVE	<4,81	NEGATIVE	0	0	NEGATIVE	0.0210526	POSITIVE
8824	65	1/3200		3.322	4.555	6.024	3.096	3.145	1.269	104.252	vaccinated	1	T0									51	Female	NO	NO	NO	-0.01	-0.2033	NEGATIVE	<4,81	NEGATIVE	0	0	NEGATIVE	0.0210526	POSITIVE
8996	65	1/50		15.013	18.264	15.082	85.988	66.573	31.525	106.519	vaccinated	1	T1									51	Female	NO	NO	NO	3.44	69.9352	POSITIVE	116.48	POSITIVE	3.15	68.67	POSITIVE	1.14211	POSITIVE
8996	65	1/100		13.867	16.174	15.759	67.861	48.858	27.061	106.423	vaccinated	1	T1									51	Female	NO	NO	NO	3.44	69.9352	POSITIVE	116.48	POSITIVE	3.15	68.67	POSITIVE	1.14211	POSITIVE
8996	65	1/400		11.993	11.763	12.319	35.745	23.363	11.111	105.646	vaccinated	1	T1									51	Female	NO	NO	NO	3.44	69.9352	POSITIVE	116.48	POSITIVE	3.15	68.67	POSITIVE	1.14211	POSITIVE
8996	65	1/3200		4.766	4.35	6.023	9.034	5.553	2.876	102.263	vaccinated	1	T1									51	Female	NO	NO	NO	3.44	69.9352	POSITIVE	116.48	POSITIVE	3.15	68.67	POSITIVE	1.14211	POSITIVE
9087	65	1/50		19.203	15.839	16.248	102.243	109.711	53.012	104.884	vaccinated	1	T2									51	Female	NO	NO	NO	35.77	727.204	POSITIVE	1825.2	POSITIVE	72.85	1588.13	POSITIVE	19.8842	POSITIVE
9087	65	1/100		12.016	9.654	14.589	105.966	106.975	35.758	107.017	vaccinated	1	T2									51	Female	NO	NO	NO	35.77	727.204	POSITIVE	1825.2	POSITIVE	72.85	1588.13	POSITIVE	19.8842	POSITIVE
9087	65	1/400		11.015	8.904	10.421	98.196	82.568	21.32	106.195	vaccinated	1	T2									51	Female	NO	NO	NO	35.77	727.204	POSITIVE	1825.2	POSITIVE	72.85	1588.13	POSITIVE	19.8842	POSITIVE
9087	65	1/3200		5.073	3.263	6.8	54.611	34.784	4.647	102.746	vaccinated	1	T2									51	Female	NO	NO	NO	35.77	727.204	POSITIVE	1825.2	POSITIVE	72.85	1588.13	POSITIVE	19.8842	POSITIVE
10301	65	1/50		17.706	16.994	15.602	94.475	78.279	42.333	106.145	vaccinated	1	T3									51	Female	NO	NO	NO	5.34	108.562	POSITIVE	#N/A	#N/A	#N/A	#N/A	#N/A	#N/A	#N/A
10301	65	1/100		15.12	14.029	15.491	83.317	62.311	29.904	106.014	vaccinated	1	T3									51	Female	NO	NO	NO	5.34	108.562	POSITIVE	#N/A	#N/A	#N/A	#N/A	#N/A	#N/A	#N/A
10301	65	1/400		11.028	11.227	13.071	50.294	31.225	15.064	106.772	vaccinated	1	T3									51	Female	NO	NO	NO	5.34	108.562	POSITIVE	#N/A	#N/A	#N/A	#N/A	#N/A	#N/A	#N/A
10301	65	1/3200		4.791	3.989	6.868	13.972	7.351	3.309	102.7	vaccinated	1	T3									51	Female	NO	NO	NO	5.34	108.562	POSITIVE	#N/A	#N/A	#N/A	#N/A	#N/A	#N/A	#N/A
8835	66	1/50		10.523	12.277	13.611	10.687	8.946	11.456	107.822	vaccinated	1	T0									49	Female	NO	NO	NO	-0.01	-0.2033	NEGATIVE	<4,81	NEGATIVE	0.01	0.218	NEGATIVE	0.0263158	POSITIVE
8835	66	1/100		9.617	6.959	10.733	6.751	6.561	4.07	109.382	vaccinated	1	T0									49	Female	NO	NO	NO	-0.01	-0.2033	NEGATIVE	<4,81	NEGATIVE	0.01	0.218	NEGATIVE	0.0263158	POSITIVE
8835	66	1/400		8.637	7.878	11.521	6.238	6.796	2.989	108.965	vaccinated	1	T0									49	Female	NO	NO	NO	-0.01	-0.2033	NEGATIVE	<4,81	NEGATIVE	0.01	0.218	NEGATIVE	0.0263158	POSITIVE
8835	66	1/3200		4.587	3.009	6.387	2.441	3.417	0.657	106.359	vaccinated	1	T0									49	Female	NO	NO	NO	-0.01	-0.2033	NEGATIVE	<4,81	NEGATIVE	0.01	0.218	NEGATIVE	0.0263158	POSITIVE
8945	66	1/50		10.742	12.281	12.603	66.068	38.277	37.624	106.257	vaccinated	1	T1									49	Female	NO	NO	NO	2.11	42.8963	POSITIVE	78.78	POSITIVE	1.33	28.994	POSITIVE	1.06316	POSITIVE
8945	66	1/100		8.311	9.651	10.333	49.126	27.159	25.201	106.483	vaccinated	1	T1									49	Female	NO	NO	NO	2.11	42.8963	POSITIVE	78.78	POSITIVE	1.33	28.994	POSITIVE	1.06316	POSITIVE
8945	66	1/400		8.822	8.509	11.12	22.524	13.019	10.428	106.499	vaccinated	1	T1									49	Female	NO	NO	NO	2.11	42.8963	POSITIVE	78.78	POSITIVE	1.33	28.994	POSITIVE	1.06316	POSITIVE
8945	66	1/3200		4.542	3.19	5.874	5.458	3.969	1.392	104.477	vaccinated	1	T1									49	Female	NO	NO	NO	2.11	42.8963	POSITIVE	78.78	POSITIVE	1.33	28.994	POSITIVE	1.06316	POSITIVE
9021	66	1/50		10.182	9.776	11.875	109.998	107.411	41.137	108.974	vaccinated	1	T2									49	Female	NO	NO	NO	34.8	707.484	POSITIVE	767	POSITIVE	25.76	561.568	POSITIVE	18.4895	POSITIVE
9021	66	1/100		7.797	6.227	9.802	108.87	95.438	24.393	110.95	vaccinated	1	T2									49	Female	NO	NO	NO	34.8	707.484	POSITIVE	767	POSITIVE	25.76	561.568	POSITIVE	18.4895	POSITIVE
9021	66	1/400		7.914	7.813	9.455	87.644	64.293	9.392	109.673	vaccinated	1	T2									49	Female	NO	NO	NO	34.8	707.484	POSITIVE	767	POSITIVE	25.76	561.568	POSITIVE	18.4895	POSITIVE
9021	66	1/3200		4.186	3.715	4.903	36.773	19.686	1.729	106.597	vaccinated	1	T2									49	Female	NO	NO	NO	34.8	707.484	POSITIVE	767	POSITIVE	25.76	561.568	POSITIVE	18.4895	POSITIVE
10305	66	1/50		10.539	10.064	13.295	93.493	77.778	20.031	109.673	vaccinated	1	T3									49	Female	NO	NO	NO	3.53	71.7649	POSITIVE	#N/A	#N/A	#N/A	#N/A	#N/A	#N/A	#N/A
10305	66	1/100		9.081	8.589	13.486	78.171	57.829	12.935	109.513	vaccinated	1	T3									49	Female	NO	NO	NO	3.53	71.7649	POSITIVE	#N/A	#N/A	#N/A	#N/A	#N/A	#N/A	#N/A
10305	66	1/400		11.518	9.223	13.841	43.968	27	5.016	109.209	vaccinated	1	T3									49	Female	NO	NO	NO	3.53	71.7649	POSITIVE	#N/A	#N/A	#N/A	#N/A	#N/A	#N/A	#N/A
10305	66	1/3200		3.425	2.406	6.651	11.147	7.116	0.792	106.416	vaccinated	1	T3									49	Female	NO	NO	NO	3.53	71.7649	POSITIVE	#N/A	#N/A	#N/A	#N/A	#N/A	#N/A	#N/A
8822	67	1/50		2.611	12.886	5.662	3.123	2.529	17.709	104.969	vaccinated	1	T0									39	Female	NO	NO	NO	-0.01	-0.2033	NEGATIVE	<4,81	NEGATIVE	0	0	NEGATIVE	0.0263158	POSITIVE
8822	67	1/100		1.443	7.001	3.057	2.044	2.271	9.659	104.796	vaccinated	1	T0									39	Female	NO	NO	NO	-0.01	-0.2033	NEGATIVE	<4,81	NEGATIVE	0	0	NEGATIVE	0.0263158	POSITIVE
8822	67	1/400		0.357	1.444	0.453	0.7	0.696	4.495	103.784	vaccinated	1	T0									39	Female	NO	NO	NO	-0.01	-0.2033	NEGATIVE	<4,81	NEGATIVE	0	0	NEGATIVE	0.0263158	POSITIVE
8822	67	1/3200		0.011	0.037	0.128	0.124	0.107	0.3	102.129	vaccinated	1	T0									39	Female	NO	NO	NO	-0.01	-0.2033	NEGATIVE	<4,81	NEGATIVE	0	0	NEGATIVE	0.0263158	POSITIVE
9006	67	1/50		2.925	23.663	4.593	97.957	89.424	59.113	103.021	vaccinated	1	T1									39	Female	NO	NO	NO	10.92	222.004	POSITIVE	756.6	POSITIVE	10.52	229.336	POSITIVE	6.96842	POSITIVE
9006	67	1/100		1.825	14.927	3.76	90.738	76.559	46.192	105.77	vaccinated	1	T1									39	Female	NO	NO	NO	10.92	222.004	POSITIVE	756.6	POSITIVE	10.52	229.336	POSITIVE	6.96842	POSITIVE
9006	67	1/400		0.55	5.21	0.59	58.272	38.567	28.388	104.956	vaccinated	1	T1									39	Female	NO	NO	NO	10.92	222.004	POSITIVE	756.6	POSITIVE	10.52	229.336	POSITIVE	6.96842	POSITIVE
9006	67	1/3200		0.138	0.21	0	12.526	5.993	4.679	104.487	vaccinated	1	T1									39	Female	NO	NO	NO	10.92	222.004	POSITIVE	756.6	POSITIVE	10.52	229.336	POSITIVE	6.96842	POSITIVE
9093	67	1/50		2.453	9.929	5.498	96.507	108.334	76.638	102.677	vaccinated	1	T2									39	Female	NO	NO	NO	42.66	867.278	POSITIVE	4670	POSITIVE	160.94	3508.49	POSITIVE	>21	POSITIVE
9093	67	1/100		1.553	2.401	2.267	99.7	109.383	61.555	105.062	vaccinated	1	T2									39	Female	NO	NO	NO	42.66	867.278	POSITIVE	4670	POSITIVE	160.94	3508.49	POSITIVE	>21	POSITIVE
9093	67	1/400		0.556	0.776	0.832	104.206	97.65	38.053	107.455	vaccinated	1	T2									39	Female	NO	NO	NO	42.66	867.278	POSITIVE	4670	POSITIVE	160.94	3508.49	POSITIVE	>21	POSITIVE
9093	67	1/3200		0.201	0.153	0.092	68.636	52.051	10.281	104.063	vaccinated	1	T2									39	Female	NO	NO	NO	42.66	867.278	POSITIVE	4670	POSITIVE	160.94	3508.49	POSITIVE	>21	POSITIVE
10312	67	1/50		2.647	23.752	6.271	98.155	98.637	54.143	105.592	vaccinated	1	T3									39	Female	NO	NO	NO	15.35	312.065	POSITIVE	#N/A	#N/A	#N/A	#N/A	#N/A	#N/A	#N/A
10312	67	1/100		1.926	15.147	3.305	95.955	89.342	42.261	106.101	vaccinated	1	T3									39	Female	NO	NO	NO	15.35	312.065	POSITIVE	#N/A	#N/A	#N/A	#N/A	#N/A	#N/A	#N/A
10312	67	1/400		0.628	6.01	0.897	74.235	55.815	22.635	109.491	vaccinated	1	T3									39	Female	NO	NO	NO	15.35	312.065	POSITIVE	#N/A	#N/A	#N/A	#N/A	#N/A	#N/A	#N/A
10312	67	1/3200		0.273	0.405	0.035	26.385	15.054	5.282	108.871	vaccinated	1	T3									39	Female	NO	NO	NO	15.35	312.065	POSITIVE	#N/A	#N/A	#N/A	#N/A	#N/A	#N/A	#N/A
8814	68	1/50		10.677	8.825	16.677	115.306	84.745	56.372	112.303	vaccinated	2	T0									45	Female	NO	NO	YES	18.37	373.462	POSITIVE	366.6	POSITIVE	21.25	463.25	POSITIVE	17.1158	POSITIVE
8814	68	1/100		8.747	6.481	10.347	103.798	63.033	36.186	111.143	vaccinated	2	T0									45	Female	NO	NO	YES	18.37	373.462	POSITIVE	366.6	POSITIVE	21.25	463.25	POSITIVE	17.1158	POSITIVE
8814	68	1/400		4.356	3.027	6.877	72.176	22.757	12.698	108.578	vaccinated	2	T0									45	Female	NO	NO	YES	18.37	373.462	POSITIVE	366.6	POSITIVE	21.25	463.25	POSITIVE	17.1158	POSITIVE
8814	68	1/3200		0.898	0.424	0.96	27.144	6.191	2.65	110.7	vaccinated	2	T0									45	Female	NO	NO	YES	18.37	373.462	POSITIVE	366.6	POSITIVE	21.25	463.25	POSITIVE	17.1158	POSITIVE
8993	68	1/50		11.899	16.836	13.434	90.445	111.859	116.938	109.654	vaccinated	2	T2									45	Female	NO	NO	YES	53.69	1091.52	POSITIVE	2074.8	POSITIVE	246,2	5367.16	POSITIVE	>21	POSITIVE
8993	68	1/100		9.452	10.872	8.927	97.087	119.74	110.23	109.968	vaccinated	2	T2									45	Female	NO	NO	YES	53.69	1091.52	POSITIVE	2074.8	POSITIVE	246,2	5367.16	POSITIVE	>21	POSITIVE
8993	68	1/400		4.776	4.417	5.298	105.967	108.125	96.383	104.836	vaccinated	2	T2									45	Female	NO	NO	YES	53.69	1091.52	POSITIVE	2074.8	POSITIVE	246,2	5367.16	POSITIVE	>21	POSITIVE
8993	68	1/3200		0.397	0.478	0.362	85.272	75.816	42.89	111.878	vaccinated	2	T2									45	Female	NO	NO	YES	53.69	1091.52	POSITIVE	2074.8	POSITIVE	246,2	5367.16	POSITIVE	>21	POSITIVE
10311	68	1/50		8.205	7.308	8.155	113.052	114.067	82.861	111.658	vaccinated	2	T3									45	Female	NO	NO	YES	42.9	872.157	POSITIVE	#N/A	#N/A	#N/A	#N/A	#N/A	#N/A	#N/A
10311	68	1/100		8.721	7.059	8.667	106.964	104.931	64.341	111.051	vaccinated	2	T3									45	Female	NO	NO	YES	42.9	872.157	POSITIVE	#N/A	#N/A	#N/A	#N/A	#N/A	#N/A	#N/A
10311	68	1/400		3.677	4.63	6.097	82.565	66.073	30.155	107.335	vaccinated	2	T3									45	Female	NO	NO	YES	42.9	872.157	POSITIVE	#N/A	#N/A	#N/A	#N/A	#N/A	#N/A	#N/A
10311	68	1/3200		0.284	0.227	0.623	36.691	22.61	5.691	110.552	vaccinated	2	T3									45	Female	NO	NO	YES	42.9	872.157	POSITIVE	#N/A	#N/A	#N/A	#N/A	#N/A	#N/A	#N/A
8851	69	1/50		6.641	8.433	8.484	4.8	5.296	5.264	100.013	vaccinated	1	T0									57	Female	NO	NO	NO	-0.01	-0.2033	NEGATIVE	<4,81	NEGATIVE	0.12	2.616	NEGATIVE	0.0210526	POSITIVE
8851	69	1/100		9.219	8.722	10.833	6.733	7.444	5.176	110.708	vaccinated	1	T0									57	Female	NO	NO	NO	-0.01	-0.2033	NEGATIVE	<4,81	NEGATIVE	0.12	2.616	NEGATIVE	0.0210526	POSITIVE
8851	69	1/400		5.629	4.769	7.79	3.259	4.107	1.267	105.833	vaccinated	1	T0									57	Female	NO	NO	NO	-0.01	-0.2033	NEGATIVE	<4,81	NEGATIVE	0.12	2.616	NEGATIVE	0.0210526	POSITIVE
8851	69	1/3200		0.694	0.856	1.21	1.049	1.115	0.333	105.765	vaccinated	1	T0									57	Female	NO	NO	NO	-0.01	-0.2033	NEGATIVE	<4,81	NEGATIVE	0.12	2.616	NEGATIVE	0.0210526	POSITIVE
9007	69	1/50		7.628	10.468	7.847	84.93	88.346	24.66	97.89	vaccinated	1	T1									57	Female	NO	NO	NO	21.34	433.842	POSITIVE	808.6	POSITIVE	14.3	311.74	POSITIVE	19.0421	POSITIVE
9007	69	1/100		19.47	12.892	9.697	99.881	80.302	41.18	108.152	vaccinated	1	T1									57	Female	NO	NO	NO	21.34	433.842	POSITIVE	808.6	POSITIVE	14.3	311.74	POSITIVE	19.0421	POSITIVE
9007	69	1/400		7.12	8.769	8.843	70.785	47.264	21.452	108.156	vaccinated	1	T1									57	Female	NO	NO	NO	21.34	433.842	POSITIVE	808.6	POSITIVE	14.3	311.74	POSITIVE	19.0421	POSITIVE
9007	69	1/3200		0.87	0.586	1.259	20.418	9.046	2.7	104.92	vaccinated	1	T1									57	Female	NO	NO	NO	21.34	433.842	POSITIVE	808.6	POSITIVE	14.3	311.74	POSITIVE	19.0421	POSITIVE
9091	69	1/50		13.121	10.004	11.731	108.447	112.141	52.831	98.509	vaccinated	1	T2									57	Female	NO	NO	NO	47.45	964.659	POSITIVE	5360	POSITIVE	175.36	3822.85	POSITIVE	20.7579	POSITIVE
9091	69	1/100		11.557	12.982	11.541	110.981	115.556	45.345	110.968	vaccinated	1	T2									57	Female	NO	NO	NO	47.45	964.659	POSITIVE	5360	POSITIVE	175.36	3822.85	POSITIVE	20.7579	POSITIVE
9091	69	1/400		7.088	6.511	9.435	111.415	100.561	27.403	109.021	vaccinated	1	T2									57	Female	NO	NO	NO	47.45	964.659	POSITIVE	5360	POSITIVE	175.36	3822.85	POSITIVE	20.7579	POSITIVE
9091	69	1/3200		0.732	0.46	0.72	80.224	51.511	4.907	105.653	vaccinated	1	T2									57	Female	NO	NO	NO	47.45	964.659	POSITIVE	5360	POSITIVE	175.36	3822.85	POSITIVE	20.7579	POSITIVE
10351	69	1/50		8.063	14.903	8.054	99.3	93.629	37.883	99.587	vaccinated	1	T3									57	Female	NO	NO	NO	37	752.21	POSITIVE	#N/A	#N/A	#N/A	#N/A	#N/A	#N/A	#N/A
10351	69	1/100		10.122	17.103	10.855	105.129	92.744	32.921	112.854	vaccinated	1	T3									57	Female	NO	NO	NO	37	752.21	POSITIVE	#N/A	#N/A	#N/A	#N/A	#N/A	#N/A	#N/A
10351	69	1/400		6.375	5.36	7.152	82.506	58.279	12.529	105.896	vaccinated	1	T3									57	Female	NO	NO	NO	37	752.21	POSITIVE	#N/A	#N/A	#N/A	#N/A	#N/A	#N/A	#N/A
10351	69	1/3200		0.621	0.734	0.941	33.013	17.214	0.873	105.745	vaccinated	1	T3									57	Female	NO	NO	NO	37	752.21	POSITIVE	#N/A	#N/A	#N/A	#N/A	#N/A	#N/A	#N/A
8809	70	1/50		4.052	3.203	6.955	2.019	1.434	10.989	102.329	vaccinated	1	T0									34	Male	NO	NO	NO	-0.01	-0.2033	NEGATIVE	<4,81	NEGATIVE	0	0	NEGATIVE	0.0210526	POSITIVE
8809	70	1/100		1.102	0.993	2.475	1.524	1.274	8.937	110.612	vaccinated	1	T0									34	Male	NO	NO	NO	-0.01	-0.2033	NEGATIVE	<4,81	NEGATIVE	0	0	NEGATIVE	0.0210526	POSITIVE
8809	70	1/400		0.264	0.318	0.286	0.335	0.498	3.085	107.583	vaccinated	1	T0									34	Male	NO	NO	NO	-0.01	-0.2033	NEGATIVE	<4,81	NEGATIVE	0	0	NEGATIVE	0.0210526	POSITIVE
8809	70	1/3200		0.187	0	0.02	0.06	0.13	0.418	105.95	vaccinated	1	T0									34	Male	NO	NO	NO	-0.01	-0.2033	NEGATIVE	<4,81	NEGATIVE	0	0	NEGATIVE	0.0210526	POSITIVE
9005	70	1/50		5.515	5.67	6.643	34.808	38.414	36.331	100.558	vaccinated	1	T1									34	Male	NO	NO	NO	3.61	73.3913	POSITIVE	366.6	POSITIVE	2.51	54.718	POSITIVE	1.08421	POSITIVE
9005	70	1/100		2.08	2.11	2.34	56.517	31.659	36.918	109.66	vaccinated	1	T1									34	Male	NO	NO	NO	3.61	73.3913	POSITIVE	366.6	POSITIVE	2.51	54.718	POSITIVE	1.08421	POSITIVE
9005	70	1/400		0.443	0.082	0.395	26.75	11.796	21.928	107.429	vaccinated	1	T1									34	Male	NO	NO	NO	3.61	73.3913	POSITIVE	366.6	POSITIVE	2.51	54.718	POSITIVE	1.08421	POSITIVE
9005	70	1/3200		0.017	0.061	0	3.947	1.33	3.244	102.498	vaccinated	1	T1									34	Male	NO	NO	NO	3.61	73.3913	POSITIVE	366.6	POSITIVE	2.51	54.718	POSITIVE	1.08421	POSITIVE
9096	70	1/50		4.063	3.226	3.82	109.191	103.394	53.124	98.582	vaccinated	1	T2									34	Male	NO	NO	NO	29.11	591.806	POSITIVE	1544.4	POSITIVE	68.56	1494.61	POSITIVE	>21	POSITIVE
9096	70	1/100		1.344	1.482	3.539	106.625	101.911	45.797	109.496	vaccinated	1	T2									34	Male	NO	NO	NO	29.11	591.806	POSITIVE	1544.4	POSITIVE	68.56	1494.61	POSITIVE	>21	POSITIVE
9096	70	1/400		0.451	0.166	0.296	96.094	73.002	25.533	109.286	vaccinated	1	T2									34	Male	NO	NO	NO	29.11	591.806	POSITIVE	1544.4	POSITIVE	68.56	1494.61	POSITIVE	>21	POSITIVE
9096	70	1/3200		0.115	0	0.155	44.338	21.909	4.116	105.75	vaccinated	1	T2									34	Male	NO	NO	NO	29.11	591.806	POSITIVE	1544.4	POSITIVE	68.56	1494.61	POSITIVE	>21	POSITIVE
10372	70	1/50		5.445	5.663	6.235	74.484	64.615	25.553	101.422	vaccinated	1	T3									34	Male	NO	NO	NO	8.1	164.673	POSITIVE	#N/A	#N/A	#N/A	#N/A	#N/A	#N/A	#N/A
10372	70	1/100		2.845	2.912	3.801	93.044	59.028	35.469	111.408	vaccinated	1	T3									34	Male	NO	NO	NO	8.1	164.673	POSITIVE	#N/A	#N/A	#N/A	#N/A	#N/A	#N/A	#N/A
10372	70	1/400		0.417	0.137	0.283	49.198	21.274	13.375	103.959	vaccinated	1	T3									34	Male	NO	NO	NO	8.1	164.673	POSITIVE	#N/A	#N/A	#N/A	#N/A	#N/A	#N/A	#N/A
10372	70	1/3200		0.43	0.301	0.345	10.911	2.728	0.8	98.673	vaccinated	1	T3									34	Male	NO	NO	NO	8.1	164.673	POSITIVE	#N/A	#N/A	#N/A	#N/A	#N/A	#N/A	#N/A
8816	71	1/50		29.135	14.343	14.272	10.321	7.043	25.497	106.967	vaccinated	1	T0									41	Female	NO	NO	NO	0.04	0.8132	NEGATIVE	<4,81	NEGATIVE	0	0	NEGATIVE	0.0157895	POSITIVE
8816	71	1/100		22.909	12.606	13.639	8.109	5.925	23.028	108.137	vaccinated	1	T0									41	Female	NO	NO	NO	0.04	0.8132	NEGATIVE	<4,81	NEGATIVE	0	0	NEGATIVE	0.0157895	POSITIVE
8816	71	1/400		11.141	6.201	9.569	5.454	4.754	11.762	106.39	vaccinated	1	T0									41	Female	NO	NO	NO	0.04	0.8132	NEGATIVE	<4,81	NEGATIVE	0	0	NEGATIVE	0.0157895	POSITIVE
8816	71	1/3200		1.273	0.768	1.52	1.686	1.433	1.93	103.676	vaccinated	1	T0									41	Female	NO	NO	NO	0.04	0.8132	NEGATIVE	<4,81	NEGATIVE	0	0	NEGATIVE	0.0157895	POSITIVE
8969	71	1/50		29.892	14.768	13.69	67.176	43.612	29.819	105.791	vaccinated	1	T1									41	Female	NO	NO	NO	1.65	33.5445	POSITIVE	56.16	POSITIVE	1.56	34.008	POSITIVE	4.48947	POSITIVE
8969	71	1/100		21.846	11.275	11.712	50.73	30.506	22.369	107.411	vaccinated	1	T1									41	Female	NO	NO	NO	1.65	33.5445	POSITIVE	56.16	POSITIVE	1.56	34.008	POSITIVE	4.48947	POSITIVE
8969	71	1/400		11.698	8.764	9.898	21.034	10.619	11.754	104.809	vaccinated	1	T1									41	Female	NO	NO	NO	1.65	33.5445	POSITIVE	56.16	POSITIVE	1.56	34.008	POSITIVE	4.48947	POSITIVE
8969	71	1/3200		2.436	1.083	2.429	4.592	2.915	3.255	104.266	vaccinated	1	T1									41	Female	NO	NO	NO	1.65	33.5445	POSITIVE	56.16	POSITIVE	1.56	34.008	POSITIVE	4.48947	POSITIVE
9097	71	1/50		24.266	16.431	13.424	109.139	99.813	51.686	105.285	vaccinated	1	T2									41	Female	NO	NO	NO	19.03	386.88	POSITIVE	657.8	POSITIVE	19.73	430.114	POSITIVE	20.6842	POSITIVE
9097	71	1/100		19.209	10.422	11.771	99.95	92.942	36.913	106.566	vaccinated	1	T2									41	Female	NO	NO	NO	19.03	386.88	POSITIVE	657.8	POSITIVE	19.73	430.114	POSITIVE	20.6842	POSITIVE
9097	71	1/400		11.117	6.216	9.971	76.463	56.531	18.127	106.494	vaccinated	1	T2									41	Female	NO	NO	NO	19.03	386.88	POSITIVE	657.8	POSITIVE	19.73	430.114	POSITIVE	20.6842	POSITIVE
9097	71	1/3200		1.641	0.699	2.341	28.027	14.968	4.132	105.966	vaccinated	1	T2									41	Female	NO	NO	NO	19.03	386.88	POSITIVE	657.8	POSITIVE	19.73	430.114	POSITIVE	20.6842	POSITIVE
10303	71	1/50		30.028	15.341	14.447	90.318	78.537	31.756	106.418	vaccinated	1	T3									41	Female	NO	NO	NO	3.96	80.5068	POSITIVE	#N/A	#N/A	#N/A	#N/A	#N/A	#N/A	#N/A
10303	71	1/100		20.277	11.036	10.823	77.382	61.015	26.389	107.093	vaccinated	1	T3									41	Female	NO	NO	NO	3.96	80.5068	POSITIVE	#N/A	#N/A	#N/A	#N/A	#N/A	#N/A	#N/A
10303	71	1/400		9.88	6.398	7.277	42.621	29.515	13.69	106.908	vaccinated	1	T3									41	Female	NO	NO	NO	3.96	80.5068	POSITIVE	#N/A	#N/A	#N/A	#N/A	#N/A	#N/A	#N/A
10303	71	1/3200		2.457	0.864	2.614	9.66	5.496	3.025	103.675	vaccinated	1	T3									41	Female	NO	NO	NO	3.96	80.5068	POSITIVE	#N/A	#N/A	#N/A	#N/A	#N/A	#N/A	#N/A
8811	72	1/50		9.278	5.889	8.473	5.29	5.282	19.427	109.934	vaccinated	1	T0									38	Female	NO	NO	NO	-0.01	-0.2033	NEGATIVE	<4,81	NEGATIVE	0	0	NEGATIVE	0.0315789	POSITIVE
8811	72	1/100		6.322	3.484	5.383	3.94	3.545	17.027	109.146	vaccinated	1	T0									38	Female	NO	NO	NO	-0.01	-0.2033	NEGATIVE	<4,81	NEGATIVE	0	0	NEGATIVE	0.0315789	POSITIVE
8811	72	1/400		1.133	0.996	1.82	1.441	1.144	12.154	109.172	vaccinated	1	T0									38	Female	NO	NO	NO	-0.01	-0.2033	NEGATIVE	<4,81	NEGATIVE	0	0	NEGATIVE	0.0315789	POSITIVE
8811	72	1/3200		0.194	0.046	0.137	0.528	0.426	2.405	107.165	vaccinated	1	T0									38	Female	NO	NO	NO	-0.01	-0.2033	NEGATIVE	<4,81	NEGATIVE	0	0	NEGATIVE	0.0315789	POSITIVE
8981	72	1/50		12.701	9.361	8.014	101.189	82.365	57.772	105.795	vaccinated	1	T1									38	Female	NO	NO	NO	13.85	281.57	POSITIVE	535.6	POSITIVE	9.36	204.048	POSITIVE	9.87895	POSITIVE
8981	72	1/100		5.945	4.793	4.654	93.054	69.899	45.792	109.098	vaccinated	1	T1									38	Female	NO	NO	NO	13.85	281.57	POSITIVE	535.6	POSITIVE	9.36	204.048	POSITIVE	9.87895	POSITIVE
8981	72	1/400		3.06	3.037	1.796	60.403	33.435	26.851	106.326	vaccinated	1	T1									38	Female	NO	NO	NO	13.85	281.57	POSITIVE	535.6	POSITIVE	9.36	204.048	POSITIVE	9.87895	POSITIVE
8981	72	1/3200		0.1	0.019	0.017	15.508	5.449	5.962	104.733	vaccinated	1	T1									38	Female	NO	NO	NO	13.85	281.57	POSITIVE	535.6	POSITIVE	9.36	204.048	POSITIVE	9.87895	POSITIVE
9057	72	1/50		8.301	5.354	6.481	102.549	108.507	61.28	107.004	vaccinated	1	T2									38	Female	NO	NO	NO	45.65	928.064	POSITIVE	4910	POSITIVE	162.01	3531.82	POSITIVE	19.8421	POSITIVE
9057	72	1/100		5.993	3.677	5.335	105.303	107.171	45.971	105.966	vaccinated	1	T2									38	Female	NO	NO	NO	45.65	928.064	POSITIVE	4910	POSITIVE	162.01	3531.82	POSITIVE	19.8421	POSITIVE
9057	72	1/400		1.437	0.623	1.622	106.581	97.382	29.455	107.472	vaccinated	1	T2									38	Female	NO	NO	NO	45.65	928.064	POSITIVE	4910	POSITIVE	162.01	3531.82	POSITIVE	19.8421	POSITIVE
9057	72	1/3200		0.085	0.098	0.061	75.094	45.979	6.917	103.235	vaccinated	1	T2									38	Female	NO	NO	NO	45.65	928.064	POSITIVE	4910	POSITIVE	162.01	3531.82	POSITIVE	19.8421	POSITIVE
10328	72	1/50		9.967	5.83	6.656	92.333	85.921	32.662	107.123	vaccinated	1	T3									38	Female	NO	NO	NO	7.42	150.849	POSITIVE	#N/A	#N/A	#N/A	#N/A	#N/A	#N/A	#N/A
10328	72	1/100		5.583	3.551	4.868	79.201	71.048	22.78	105.273	vaccinated	1	T3									38	Female	NO	NO	NO	7.42	150.849	POSITIVE	#N/A	#N/A	#N/A	#N/A	#N/A	#N/A	#N/A
10328	72	1/400		1.096	0.683	0.896	51.589	37.265	13.325	105.458	vaccinated	1	T3									38	Female	NO	NO	NO	7.42	150.849	POSITIVE	#N/A	#N/A	#N/A	#N/A	#N/A	#N/A	#N/A
10328	72	1/3200		0	0	0	11.678	5.297	2.701	103.024	vaccinated	1	T3									38	Female	NO	NO	NO	7.42	150.849	POSITIVE	#N/A	#N/A	#N/A	#N/A	#N/A	#N/A	#N/A
8820	73	1/50		11.835	10.499	16.332	16.041	14.147	21.287	119.691	vaccinated	1	T0									36	Male	NO	NO	NO	0.01	0.2033	NEGATIVE	<4,81	NEGATIVE	0	0	NEGATIVE	0.0210526	POSITIVE
8820	73	1/100		11.518	19.273	18.224	9.76	7.744	9.172	121.076	vaccinated	1	T0									36	Male	NO	NO	NO	0.01	0.2033	NEGATIVE	<4,81	NEGATIVE	0	0	NEGATIVE	0.0210526	POSITIVE
8820	73	1/400		10.367	10.093	12.797	7.146	5.558	2.646	118.654	vaccinated	1	T0									36	Male	NO	NO	NO	0.01	0.2033	NEGATIVE	<4,81	NEGATIVE	0	0	NEGATIVE	0.0210526	POSITIVE
8820	73	1/3200		2.849	1.107	3.729	2.309	2.191	0.225	117.317	vaccinated	1	T0									36	Male	NO	NO	NO	0.01	0.2033	NEGATIVE	<4,81	NEGATIVE	0	0	NEGATIVE	0.0210526	POSITIVE
8995	73	1/50		12.585	17.392	12.845	94.303	84.059	35.661	116.649	vaccinated	1	T1									36	Male	NO	NO	NO	7.01	142.513	POSITIVE	171.6	POSITIVE	4.5	98.1	POSITIVE	4.9	POSITIVE
8995	73	1/100		11.565	10.152	12.302	77.688	63.023	22.504	118.124	vaccinated	1	T1									36	Male	NO	NO	NO	7.01	142.513	POSITIVE	171.6	POSITIVE	4.5	98.1	POSITIVE	4.9	POSITIVE
8995	73	1/400		9.593	6.638	11.095	40.518	28.365	10.182	116.592	vaccinated	1	T1									36	Male	NO	NO	NO	7.01	142.513	POSITIVE	171.6	POSITIVE	4.5	98.1	POSITIVE	4.9	POSITIVE
8995	73	1/3200		2.589	0.929	3.562	8.716	5.035	1.526	111.691	vaccinated	1	T1									36	Male	NO	NO	NO	7.01	142.513	POSITIVE	171.6	POSITIVE	4.5	98.1	POSITIVE	4.9	POSITIVE
9088	73	1/50		12.115	11.828	15.289	97.666	118.435	88.728	122.653	vaccinated	1	T2									36	Male	NO	NO	NO	41.95	852.843	POSITIVE	3000	POSITIVE	86.77	1891.59	POSITIVE	>21	POSITIVE
9088	73	1/100		10.87	9.2	14.344	104.498	120.927	71.185	120.391	vaccinated	1	T2									36	Male	NO	NO	NO	41.95	852.843	POSITIVE	3000	POSITIVE	86.77	1891.59	POSITIVE	>21	POSITIVE
9088	73	1/400		8.232	7.486	10.746	105.138	102.468	38.798	122.561	vaccinated	1	T2									36	Male	NO	NO	NO	41.95	852.843	POSITIVE	3000	POSITIVE	86.77	1891.59	POSITIVE	>21	POSITIVE
9088	73	1/3200		2.117	0.905	3.145	62.6	45.339	7.581	120.624	vaccinated	1	T2									36	Male	NO	NO	NO	41.95	852.843	POSITIVE	3000	POSITIVE	86.77	1891.59	POSITIVE	>21	POSITIVE
10353	73	1/50		19.992	16.034	26.685	101.079	98.446	41.816	121.917	vaccinated	1	T3									36	Male	NO	NO	NO	7.5	152.475	POSITIVE	#N/A	#N/A	#N/A	#N/A	#N/A	#N/A	#N/A
10353	73	1/100		11.866	10.22	18.37	89.678	83.607	24.737	123.541	vaccinated	1	T3									36	Male	NO	NO	NO	7.5	152.475	POSITIVE	#N/A	#N/A	#N/A	#N/A	#N/A	#N/A	#N/A
10353	73	1/400		8.917	6.011	10.189	54.578	45.791	8.686	121.089	vaccinated	1	T3									36	Male	NO	NO	NO	7.5	152.475	POSITIVE	#N/A	#N/A	#N/A	#N/A	#N/A	#N/A	#N/A
10353	73	1/3200		2.92	1.063	3.57	12.511	8.877	0.943	118.054	vaccinated	1	T3									36	Male	NO	NO	NO	7.5	152.475	POSITIVE	#N/A	#N/A	#N/A	#N/A	#N/A	#N/A	#N/A
8810	74	1/50		23.901	15.6	14.299	12.377	10.04	20.248	99.981	vaccinated	1	T0									33	Female	NO	NO	NO	0	0	NEGATIVE	<4,81	NEGATIVE	0.06	1.308	NEGATIVE	0.0315789	POSITIVE
8810	74	1/100		20.926	12.652	11.587	9.238	6.736	15.352	96.291	vaccinated	1	T0									33	Female	NO	NO	NO	0	0	NEGATIVE	<4,81	NEGATIVE	0.06	1.308	NEGATIVE	0.0315789	POSITIVE
8810	74	1/400		12.637	8.668	10.409	7.207	7.107	5.047	93.302	vaccinated	1	T0									33	Female	NO	NO	NO	0	0	NEGATIVE	<4,81	NEGATIVE	0.06	1.308	NEGATIVE	0.0315789	POSITIVE
8810	74	1/3200		4.12	2.081	3.783	2.099	1.961	0.452	98.182	vaccinated	1	T0									33	Female	NO	NO	NO	0	0	NEGATIVE	<4,81	NEGATIVE	0.06	1.308	NEGATIVE	0.0315789	POSITIVE
8998	74	1/50		12.325	7.619	8.064	88.875	103.577	109.546	103.322	vaccinated	1	T1									33	Female	NO	NO	NO	43.97	893.91	POSITIVE	5930	POSITIVE	113,85	2481.93	POSITIVE	>21	POSITIVE
8998	74	1/100		10.499	6.684	7.968	83.98	97.436	101.625	103.1	vaccinated	1	T1									33	Female	NO	NO	NO	43.97	893.91	POSITIVE	5930	POSITIVE	113,85	2481.93	POSITIVE	>21	POSITIVE
8998	74	1/400		5.932	3.067	4.012	90.791	90.242	83.817	99.337	vaccinated	1	T1									33	Female	NO	NO	NO	43.97	893.91	POSITIVE	5930	POSITIVE	113,85	2481.93	POSITIVE	>21	POSITIVE
8998	74	1/3200		0.421	0.145	0.176	66.122	50.126	35.063	96.133	vaccinated	1	T1									33	Female	NO	NO	NO	43.97	893.91	POSITIVE	5930	POSITIVE	113,85	2481.93	POSITIVE	>21	POSITIVE
9066	74	1/50		31.307	21.512	13.642	83.868	103.482	94.68	101.483	vaccinated	1	T2									33	Female	NO	NO	NO	47.1	957.543	POSITIVE	4090	POSITIVE	246.08	5364.54	POSITIVE	16.3053	POSITIVE
9066	74	1/100		17.143	14.638	10.91	82.905	96.429	78.735	96.861	vaccinated	1	T2									33	Female	NO	NO	NO	47.1	957.543	POSITIVE	4090	POSITIVE	246.08	5364.54	POSITIVE	16.3053	POSITIVE
9066	74	1/400		9.945	7.289	8.113	92.591	91.201	47.648	96.25	vaccinated	1	T2									33	Female	NO	NO	NO	47.1	957.543	POSITIVE	4090	POSITIVE	246.08	5364.54	POSITIVE	16.3053	POSITIVE
9066	74	1/3200		3.855	1.86	3.059	79.85	61.511	15.819	100.129	vaccinated	1	T2									33	Female	NO	NO	NO	47.1	957.543	POSITIVE	4090	POSITIVE	246.08	5364.54	POSITIVE	16.3053	POSITIVE
10363	74	1/50		37.026	20.107	14.578	89.437	93.746	54.103	100.772	vaccinated	1	T3									33	Female	NO	NO	NO	14.51	294.988	POSITIVE	#N/A	#N/A	#N/A	#N/A	#N/A	#N/A	#N/A
10363	74	1/100		21.493	14.857	10.823	91.398	85.008	37.445	101.928	vaccinated	1	T3									33	Female	NO	NO	NO	14.51	294.988	POSITIVE	#N/A	#N/A	#N/A	#N/A	#N/A	#N/A	#N/A
10363	74	1/400		12.191	6.838	11.697	69.055	54.607	15.567	97.275	vaccinated	1	T3									33	Female	NO	NO	NO	14.51	294.988	POSITIVE	#N/A	#N/A	#N/A	#N/A	#N/A	#N/A	#N/A
10363	74	1/3200		3.329	1.902	4.046	28.006	17.956	2.687	103.133	vaccinated	1	T3									33	Female	NO	NO	NO	14.51	294.988	POSITIVE	#N/A	#N/A	#N/A	#N/A	#N/A	#N/A	#N/A
8832	75	1/50		16.8	11.691	31.28	45.544	26.947	21.777	106.504	vaccinated	3	T0									55	Female	YES	YES	YES	0.28	5.6924	NEGATIVE	25.22	NEGATIVE	0.52	11.336	NEGATIVE	12.2105	POSITIVE
8832	75	1/100		13.374	9.705	22.671	27.794	17.569	14.549	109.313	vaccinated	3	T0									55	Female	YES	YES	YES	0.28	5.6924	NEGATIVE	25.22	NEGATIVE	0.52	11.336	NEGATIVE	12.2105	POSITIVE
8832	75	1/400		5.544	3.516	8.675	9.382	5.488	3.636	106.29	vaccinated	3	T0									55	Female	YES	YES	YES	0.28	5.6924	NEGATIVE	25.22	NEGATIVE	0.52	11.336	NEGATIVE	12.2105	POSITIVE
8832	75	1/3200		0.436	0	0.602	0.926	0.827	0	104.73	vaccinated	3	T0									55	Female	YES	YES	YES	0.28	5.6924	NEGATIVE	25.22	NEGATIVE	0.52	11.336	NEGATIVE	12.2105	POSITIVE
8943	75	1/50		22.874	23.594	33.453	92.172	103.298	103.39	103.2	vaccinated	3	T1									55	Female	YES	YES	YES	43.69	888.218	POSITIVE	4050	POSITIVE	99,71	2173.68	POSITIVE	>21	POSITIVE
8943	75	1/100		11.743	13.633	16.827	91.799	98.84	92.302	104.007	vaccinated	3	T1									55	Female	YES	YES	YES	43.69	888.218	POSITIVE	4050	POSITIVE	99,71	2173.68	POSITIVE	>21	POSITIVE
8943	75	1/400		5.187	4.824	7.509	91.666	95.189	61.888	103.231	vaccinated	3	T1									55	Female	YES	YES	YES	43.69	888.218	POSITIVE	4050	POSITIVE	99,71	2173.68	POSITIVE	>21	POSITIVE
8943	75	1/3200		0.338	0.517	0.457	65.465	50.507	17.597	97.498	vaccinated	3	T1									55	Female	YES	YES	YES	43.69	888.218	POSITIVE	4050	POSITIVE	99,71	2173.68	POSITIVE	>21	POSITIVE
9028	75	1/50		18.415	12.916	30.225	93.745	104.791	98.237	103.996	vaccinated	3	T2									55	Female	YES	YES	YES	36.47	741.435	POSITIVE	2300	POSITIVE	128.73	2806.31	POSITIVE	20.2526	POSITIVE
9028	75	1/100		11.454	9.074	18.98	85.332	99.459	84.772	104.167	vaccinated	3	T2									55	Female	YES	YES	YES	36.47	741.435	POSITIVE	2300	POSITIVE	128.73	2806.31	POSITIVE	20.2526	POSITIVE
9028	75	1/400		5.282	4.412	7.92	87.878	91.099	52.62	102.807	vaccinated	3	T2									55	Female	YES	YES	YES	36.47	741.435	POSITIVE	2300	POSITIVE	128.73	2806.31	POSITIVE	20.2526	POSITIVE
9028	75	1/3200		0.31	0.241	0.405	58.769	40.783	10.982	98.536	vaccinated	3	T2									55	Female	YES	YES	YES	36.47	741.435	POSITIVE	2300	POSITIVE	128.73	2806.31	POSITIVE	20.2526	POSITIVE
10350	75	1/50		25.224	22.265	31.478	92.991	104.597	79.528	106.219	vaccinated	3	T3									55	Female	YES	YES	YES	18.2	370.006	POSITIVE	#N/A	#N/A	#N/A	#N/A	#N/A	#N/A	#N/A
10350	75	1/100		11.834	11.382	17.415	90.336	92.601	60.715	104.496	vaccinated	3	T3									55	Female	YES	YES	YES	18.2	370.006	POSITIVE	#N/A	#N/A	#N/A	#N/A	#N/A	#N/A	#N/A
10350	75	1/400		6.353	6.419	7.34	75.883	66.826	24.929	102.776	vaccinated	3	T3									55	Female	YES	YES	YES	18.2	370.006	POSITIVE	#N/A	#N/A	#N/A	#N/A	#N/A	#N/A	#N/A
10350	75	1/3200		0.496	0.341	0.581	40.041	20.353	5.002	102.047	vaccinated	3	T3									55	Female	YES	YES	YES	18.2	370.006	POSITIVE	#N/A	#N/A	#N/A	#N/A	#N/A	#N/A	#N/A
8815	76	1/50		10.767	10.952	13.837	9.181	6.703	7.902	95.852	vaccinated	1	T0									41	Female	NO	NO	NO	-0.01	-0.2033	NEGATIVE	<4,81	NEGATIVE	0.05	1.09	NEGATIVE	0.0210526	POSITIVE
8815	76	1/100		11.281	7.873	12.486	7.155	6.305	4.372	94.805	vaccinated	1	T0									41	Female	NO	NO	NO	-0.01	-0.2033	NEGATIVE	<4,81	NEGATIVE	0.05	1.09	NEGATIVE	0.0210526	POSITIVE
8815	76	1/400		8.19	5.939	7.866	4.227	3.854	1.271	88.437	vaccinated	1	T0									41	Female	NO	NO	NO	-0.01	-0.2033	NEGATIVE	<4,81	NEGATIVE	0.05	1.09	NEGATIVE	0.0210526	POSITIVE
8815	76	1/3200		1.896	0.744	3.007	1.315	1.588	0.037	103.929	vaccinated	1	T0									41	Female	NO	NO	NO	-0.01	-0.2033	NEGATIVE	<4,81	NEGATIVE	0.05	1.09	NEGATIVE	0.0210526	POSITIVE
8967	76	1/50		11.784	9.735	12.908	84.329	60.08	21.38	94.267	vaccinated	1	T1									41	Female	NO	NO	NO	4.33	88.0289	POSITIVE	322.4	POSITIVE	4.96	108.128	POSITIVE	1.72105	POSITIVE
8967	76	1/100		8.998	8.011	10.696	73.148	44.404	12.671	92.474	vaccinated	1	T1									41	Female	NO	NO	NO	4.33	88.0289	POSITIVE	322.4	POSITIVE	4.96	108.128	POSITIVE	1.72105	POSITIVE
8967	76	1/400		7.584	5.314	7.25	39.054	18.385	4.435	96.991	vaccinated	1	T1									41	Female	NO	NO	NO	4.33	88.0289	POSITIVE	322.4	POSITIVE	4.96	108.128	POSITIVE	1.72105	POSITIVE
8967	76	1/3200		3.079	0.73	2.56	8.39	3.959	0.587	97.812	vaccinated	1	T1									41	Female	NO	NO	NO	4.33	88.0289	POSITIVE	322.4	POSITIVE	4.96	108.128	POSITIVE	1.72105	POSITIVE
9060	76	1/50		12.344	7.459	9.201	86.077	89.66	47.277	95.714	vaccinated	1	T2									41	Female	NO	NO	NO	33.37	678.412	POSITIVE	1848.6	POSITIVE	78.41	1709.34	POSITIVE	18.5737	POSITIVE
9060	76	1/100		8.861	7.183	9.339	89.307	88.547	33.51	93.31	vaccinated	1	T2									41	Female	NO	NO	NO	33.37	678.412	POSITIVE	1848.6	POSITIVE	78.41	1709.34	POSITIVE	18.5737	POSITIVE
9060	76	1/400		6.858	4.828	5.716	84.211	78.805	12.132	99.122	vaccinated	1	T2									41	Female	NO	NO	NO	33.37	678.412	POSITIVE	1848.6	POSITIVE	78.41	1709.34	POSITIVE	18.5737	POSITIVE
9060	76	1/3200		2.391	0.628	2.644	44.393	27.12	1.899	98.45	vaccinated	1	T2									41	Female	NO	NO	NO	33.37	678.412	POSITIVE	1848.6	POSITIVE	78.41	1709.34	POSITIVE	18.5737	POSITIVE
10314	76	1/50		11.399	8.734	9.379	84.146	78.011	20.866	95.476	vaccinated	1	T3									41	Female	NO	NO	NO	7.26	147.596	POSITIVE	#N/A	#N/A	#N/A	#N/A	#N/A	#N/A	#N/A
10314	76	1/100		9.656	7.727	10.188	80.553	67.28	15.56	92.926	vaccinated	1	T3									41	Female	NO	NO	NO	7.26	147.596	POSITIVE	#N/A	#N/A	#N/A	#N/A	#N/A	#N/A	#N/A
10314	76	1/400		6.443	4.86	6.538	54.44	34.922	5.174	105.839	vaccinated	1	T3									41	Female	NO	NO	NO	7.26	147.596	POSITIVE	#N/A	#N/A	#N/A	#N/A	#N/A	#N/A	#N/A
10314	76	1/3200		2.207	0.73	3.075	12.293	6.005	0.393	100.658	vaccinated	1	T3									41	Female	NO	NO	NO	7.26	147.596	POSITIVE	#N/A	#N/A	#N/A	#N/A	#N/A	#N/A	#N/A
8827	77	1/50		26.351	18.909	16.49	15.665	21.968	23.471	97.201	vaccinated	1	T0									62	Female	NO	NO	NO	0.02	0.4066	NEGATIVE	<4,81	NEGATIVE	0.04	0.872	NEGATIVE	0.0263158	POSITIVE
8827	77	1/100		16.332	9.663	13.919	10.365	13.978	12.902	100.137	vaccinated	1	T0									62	Female	NO	NO	NO	0.02	0.4066	NEGATIVE	<4,81	NEGATIVE	0.04	0.872	NEGATIVE	0.0263158	POSITIVE
8827	77	1/400		9.431	4.797	6.892	4.714	6.508	4.928	98.371	vaccinated	1	T0									62	Female	NO	NO	NO	0.02	0.4066	NEGATIVE	<4,81	NEGATIVE	0.04	0.872	NEGATIVE	0.0263158	POSITIVE
8827	77	1/3200		1.139	0.491	2.057	1.092	1.225	0.403	102.346	vaccinated	1	T0									62	Female	NO	NO	NO	0.02	0.4066	NEGATIVE	<4,81	NEGATIVE	0.04	0.872	NEGATIVE	0.0263158	POSITIVE
8929	77	1/50		40.309	14.615	11.962	72.376	54.399	27.074	103.658	vaccinated	1	T1									62	Female	NO	NO	NO	2.36	47.9788	POSITIVE	60.58	POSITIVE	1.66	36.188	POSITIVE	2.21579	POSITIVE
8929	77	1/100		21.042	9.742	10.915	50.075	35.113	17.87	99.264	vaccinated	1	T1									62	Female	NO	NO	NO	2.36	47.9788	POSITIVE	60.58	POSITIVE	1.66	36.188	POSITIVE	2.21579	POSITIVE
8929	77	1/400		10.016	5.077	7.111	23.326	13.218	5.531	100.308	vaccinated	1	T1									62	Female	NO	NO	NO	2.36	47.9788	POSITIVE	60.58	POSITIVE	1.66	36.188	POSITIVE	2.21579	POSITIVE
8929	77	1/3200		2.252	0.267	1.878	3.379	2.526	0.504	101.415	vaccinated	1	T1									62	Female	NO	NO	NO	2.36	47.9788	POSITIVE	60.58	POSITIVE	1.66	36.188	POSITIVE	2.21579	POSITIVE
9042	77	1/50		29.484	16.382	12.948	97.352	103.804	63.523	104.45	vaccinated	1	T2									62	Female	NO	NO	NO	30.82	626.571	POSITIVE	1495	POSITIVE	43.76	953.968	POSITIVE	19.9895	POSITIVE
9042	77	1/100		18.266	9.266	9.032	91.967	91.53	40.619	99.15	vaccinated	1	T2									62	Female	NO	NO	NO	30.82	626.571	POSITIVE	1495	POSITIVE	43.76	953.968	POSITIVE	19.9895	POSITIVE
9042	77	1/400		8.078	6.75	6.67	83.427	71.317	20.762	100.289	vaccinated	1	T2									62	Female	NO	NO	NO	30.82	626.571	POSITIVE	1495	POSITIVE	43.76	953.968	POSITIVE	19.9895	POSITIVE
9042	77	1/3200		2.114	0.187	2.23	38.051	19.891	4.07	99.499	vaccinated	1	T2									62	Female	NO	NO	NO	30.82	626.571	POSITIVE	1495	POSITIVE	43.76	953.968	POSITIVE	19.9895	POSITIVE
10330	77	1/50		21.176	11.467	13.007	90.146	90.655	39.021	106.098	vaccinated	1	T3									62	Female	NO	NO	NO	8.85	179.92	POSITIVE	#N/A	#N/A	#N/A	#N/A	#N/A	#N/A	#N/A
10330	77	1/100		11.528	8.215	8.623	79.213	74.014	24.723	104.006	vaccinated	1	T3									62	Female	NO	NO	NO	8.85	179.92	POSITIVE	#N/A	#N/A	#N/A	#N/A	#N/A	#N/A	#N/A
10330	77	1/400		7.323	4.77	7.62	56.278	46.737	12.719	105.201	vaccinated	1	T3									62	Female	NO	NO	NO	8.85	179.92	POSITIVE	#N/A	#N/A	#N/A	#N/A	#N/A	#N/A	#N/A
10330	77	1/3200		1.199	0.65	1.859	15.492	9.046	2.387	106.031	vaccinated	1	T3									62	Female	NO	NO	NO	8.85	179.92	POSITIVE	#N/A	#N/A	#N/A	#N/A	#N/A	#N/A	#N/A
8831	78	1/50		0.93	2.307	2.553	4.3	2.028	7.448	99.363	vaccinated	1	T0									26	Male	NO	NO	NO	0	0	NEGATIVE	<4,81	NEGATIVE	0.14	3.052	NEGATIVE	0.0210526	POSITIVE
8831	78	1/100		0.358	0.214	0.876	1.254	1.142	4.766	101.146	vaccinated	1	T0									26	Male	NO	NO	NO	0	0	NEGATIVE	<4,81	NEGATIVE	0.14	3.052	NEGATIVE	0.0210526	POSITIVE
8831	78	1/400		0.014	0.045	0.221	0.178	0.151	0.51	94.218	vaccinated	1	T0									26	Male	NO	NO	NO	0	0	NEGATIVE	<4,81	NEGATIVE	0.14	3.052	NEGATIVE	0.0210526	POSITIVE
8831	78	1/3200		0	0.039	0.122	0.064	0	0.033	90.827	vaccinated	1	T0									26	Male	NO	NO	NO	0	0	NEGATIVE	<4,81	NEGATIVE	0.14	3.052	NEGATIVE	0.0210526	POSITIVE
8970	78	1/50		2.764	5.891	1.419	89.589	71.72	27.013	94.174	vaccinated	1	T1									26	Male	NO	NO	NO	14.91	303.12	POSITIVE	678.6	POSITIVE	12.88	280.784	POSITIVE	8.41053	POSITIVE
8970	78	1/100		1.053	1.313	0.781	80.059	50.29	15.267	93.818	vaccinated	1	T1									26	Male	NO	NO	NO	14.91	303.12	POSITIVE	678.6	POSITIVE	12.88	280.784	POSITIVE	8.41053	POSITIVE
8970	78	1/400		0.074	0.122	0.022	47.155	19.864	7.066	92.86	vaccinated	1	T1									26	Male	NO	NO	NO	14.91	303.12	POSITIVE	678.6	POSITIVE	12.88	280.784	POSITIVE	8.41053	POSITIVE
8970	78	1/3200		0.134	0.061	0.227	9.404	3.871	0.352	96.214	vaccinated	1	T1									26	Male	NO	NO	NO	14.91	303.12	POSITIVE	678.6	POSITIVE	12.88	280.784	POSITIVE	8.41053	POSITIVE
9065	78	1/50		1.829	3.214	1.781	88.131	89.451	53.85	96.27	vaccinated	1	T2									26	Male	NO	NO	NO	35.58	723.341	POSITIVE	1713.4	POSITIVE	72.45	1579.41	POSITIVE	19.8	POSITIVE
9065	78	1/100		0.609	0.582	2.497	87.798	87.279	32.291	93.587	vaccinated	1	T2									26	Male	NO	NO	NO	35.58	723.341	POSITIVE	1713.4	POSITIVE	72.45	1579.41	POSITIVE	19.8	POSITIVE
9065	78	1/400		0.066	0	0	82.478	67.811	15.415	99.366	vaccinated	1	T2									26	Male	NO	NO	NO	35.58	723.341	POSITIVE	1713.4	POSITIVE	72.45	1579.41	POSITIVE	19.8	POSITIVE
9065	78	1/3200		0.103	0.018	0	39.014	17.474	3.009	98.061	vaccinated	1	T2									26	Male	NO	NO	NO	35.58	723.341	POSITIVE	1713.4	POSITIVE	72.45	1579.41	POSITIVE	19.8	POSITIVE
10315	78	1/50		2.03	4.127	1.908	87.211	78.404	27.596	97.255	vaccinated	1	T3									26	Male	NO	NO	NO	10.35	210.415	POSITIVE	#N/A	#N/A	#N/A	#N/A	#N/A	#N/A	#N/A
10315	78	1/100		1.229	1.296	0.809	76.865	58.955	15.767	94.657	vaccinated	1	T3									26	Male	NO	NO	NO	10.35	210.415	POSITIVE	#N/A	#N/A	#N/A	#N/A	#N/A	#N/A	#N/A
10315	78	1/400		0.029	0.104	0.072	47.044	24.549	5.323	95.162	vaccinated	1	T3									26	Male	NO	NO	NO	10.35	210.415	POSITIVE	#N/A	#N/A	#N/A	#N/A	#N/A	#N/A	#N/A
10315	78	1/3200		0.262	0	0.021	9.496	3.908	0.264	95.879	vaccinated	1	T3									26	Male	NO	NO	NO	10.35	210.415	POSITIVE	#N/A	#N/A	#N/A	#N/A	#N/A	#N/A	#N/A
8833	79	1/50		10.443	10.573	13.107	12.303	9.959	9.779	100.863	vaccinated	1	T0									34	Female	NO	NO	NO	0	0	NEGATIVE	<4,81	NEGATIVE	0	0	NEGATIVE	0.0315789	POSITIVE
8833	79	1/100		10.483	10.407	13.532	9.752	7.338	8.426	98.231	vaccinated	1	T0									34	Female	NO	NO	NO	0	0	NEGATIVE	<4,81	NEGATIVE	0	0	NEGATIVE	0.0315789	POSITIVE
8833	79	1/400		9.193	8.672	10.872	6.416	5.646	3.281	94.079	vaccinated	1	T0									34	Female	NO	NO	NO	0	0	NEGATIVE	<4,81	NEGATIVE	0	0	NEGATIVE	0.0315789	POSITIVE
8833	79	1/3200		7.523	4.822	8.354	4.703	4.577	0.993	104.043	vaccinated	1	T0									34	Female	NO	NO	NO	0	0	NEGATIVE	<4,81	NEGATIVE	0	0	NEGATIVE	0.0315789	POSITIVE
8944	79	1/50		10.879	10.376	9.528	94.588	84.928	46.974	103.7	vaccinated	1	T1									34	Female	NO	NO	NO	13.03	264.9	POSITIVE	634.4	POSITIVE	11.23	244.814	POSITIVE	4.26842	POSITIVE
8944	79	1/100		10.11	9.937	10.752	82.969	66.53	30.387	99.454	vaccinated	1	T1									34	Female	NO	NO	NO	13.03	264.9	POSITIVE	634.4	POSITIVE	11.23	244.814	POSITIVE	4.26842	POSITIVE
8944	79	1/400		9.151	8.895	10.924	55.449	32.431	11.039	99.36	vaccinated	1	T1									34	Female	NO	NO	NO	13.03	264.9	POSITIVE	634.4	POSITIVE	11.23	244.814	POSITIVE	4.26842	POSITIVE
8944	79	1/3200		9.024	6.158	7.942	17.52	9.035	3.248	98.963	vaccinated	1	T1									34	Female	NO	NO	NO	13.03	264.9	POSITIVE	634.4	POSITIVE	11.23	244.814	POSITIVE	4.26842	POSITIVE
9047	79	1/50		10.261	10.509	10.232	92.796	104.243	77.79	102.627	vaccinated	1	T2									34	Female	NO	NO	NO	36.77	747.534	POSITIVE	1817.4	POSITIVE	111.54	2431.57	POSITIVE	17.3211	POSITIVE
9047	79	1/100		10.771	9.691	9.34	94.449	95.669	61.806	100.035	vaccinated	1	T2									34	Female	NO	NO	NO	36.77	747.534	POSITIVE	1817.4	POSITIVE	111.54	2431.57	POSITIVE	17.3211	POSITIVE
9047	79	1/400		8.84	7.751	7.758	88.307	81.513	28.519	100.514	vaccinated	1	T2									34	Female	NO	NO	NO	36.77	747.534	POSITIVE	1817.4	POSITIVE	111.54	2431.57	POSITIVE	17.3211	POSITIVE
9047	79	1/3200		7.009	7.547	7.245	51.555	30.838	6.559	76.106	vaccinated	1	T2									34	Female	NO	NO	NO	36.77	747.534	POSITIVE	1817.4	POSITIVE	111.54	2431.57	POSITIVE	17.3211	POSITIVE
10300	79	1/50		10.953	11.883	12.39	86.792	76.202	27.031	106.759	vaccinated	1	T3									34	Female	NO	NO	NO	4.12	83.7596	POSITIVE	#N/A	#N/A	#N/A	#N/A	#N/A	#N/A	#N/A
10300	79	1/100		9.142	10.725	10.034	75.418	59.248	19.009	107.285	vaccinated	1	T3									34	Female	NO	NO	NO	4.12	83.7596	POSITIVE	#N/A	#N/A	#N/A	#N/A	#N/A	#N/A	#N/A
10300	79	1/400		8.75	8.794	9.533	41.247	26.323	6.492	103.008	vaccinated	1	T3									34	Female	NO	NO	NO	4.12	83.7596	POSITIVE	#N/A	#N/A	#N/A	#N/A	#N/A	#N/A	#N/A
10300	79	1/3200		8.976	5.98	8.951	12.134	8.177	1.801	101.478	vaccinated	1	T3									34	Female	NO	NO	NO	4.12	83.7596	POSITIVE	#N/A	#N/A	#N/A	#N/A	#N/A	#N/A	#N/A
8826	80	1/50		11.631	10.453	13.621	79.252	59.06	58.985	107.528	vaccinated	2	T0									42	Female	NO	NO	YES	2.92	59.3636	POSITIVE	94.38	POSITIVE	2.57	56.026	POSITIVE	13.1684	POSITIVE
8826	80	1/100		10.266	8.424	11.671	64.854	39.838	44.007	107.981	vaccinated	2	T0									42	Female	NO	NO	YES	2.92	59.3636	POSITIVE	94.38	POSITIVE	2.57	56.026	POSITIVE	13.1684	POSITIVE
8826	80	1/400		6.168	5.027	7.093	30.115	15.056	17.178	111.237	vaccinated	2	T0									42	Female	NO	NO	YES	2.92	59.3636	POSITIVE	94.38	POSITIVE	2.57	56.026	POSITIVE	13.1684	POSITIVE
8826	80	1/3200		0.795	0.553	0.886	5.473	2.784	2.793	110.948	vaccinated	2	T0									42	Female	NO	NO	YES	2.92	59.3636	POSITIVE	94.38	POSITIVE	2.57	56.026	POSITIVE	13.1684	POSITIVE
8949	80	1/50		13.122	16.171	13.317	88.611	108.028	108.052	106.304	vaccinated	2	T2									42	Female	NO	NO	YES	54.21	1102.09	POSITIVE	14100	POSITIVE	414,53	9036.75	POSITIVE	>21	POSITIVE
8949	80	1/100		11.435	12.153	11.209	83.267	109.427	106.477	105.865	vaccinated	2	T2									42	Female	NO	NO	YES	54.21	1102.09	POSITIVE	14100	POSITIVE	414,53	9036.75	POSITIVE	>21	POSITIVE
8949	80	1/400		7.276	6.789	7.262	108.441	116.008	91.653	108.53	vaccinated	2	T2									42	Female	NO	NO	YES	54.21	1102.09	POSITIVE	14100	POSITIVE	414,53	9036.75	POSITIVE	>21	POSITIVE
8949	80	1/3200		1.479	1.316	1.93	87.07	82.302	39.55	106.565	vaccinated	2	T2									42	Female	NO	NO	YES	54.21	1102.09	POSITIVE	14100	POSITIVE	414,53	9036.75	POSITIVE	>21	POSITIVE
10327	80	1/50		12.441	8.798	13.396	99.326	107.073	73.327	108.146	vaccinated	2	T3									42	Female	NO	NO	YES	18.7	380.171	POSITIVE	#N/A	#N/A	#N/A	#N/A	#N/A	#N/A	#N/A
10327	80	1/100		11.453	8.058	11.945	99.079	100.309	54.473	107.604	vaccinated	2	T3									42	Female	NO	NO	YES	18.7	380.171	POSITIVE	#N/A	#N/A	#N/A	#N/A	#N/A	#N/A	#N/A
10327	80	1/400		7.428	5.343	7.743	81.648	65.837	27.956	109.131	vaccinated	2	T3									42	Female	NO	NO	YES	18.7	380.171	POSITIVE	#N/A	#N/A	#N/A	#N/A	#N/A	#N/A	#N/A
10327	80	1/3200		1.2	1.458	1.721	32.65	20.108	5.706	107.523	vaccinated	2	T3									42	Female	NO	NO	YES	18.7	380.171	POSITIVE	#N/A	#N/A	#N/A	#N/A	#N/A	#N/A	#N/A
8836	81	1/50		29.723	18.921	18.706	10.192	9.264	13.22	101.685	vaccinated	1	T0									31	Female	NO	NO	NO	0	0	NEGATIVE	<4,81	NEGATIVE	0.09	1.962	NEGATIVE	0.0315789	POSITIVE
8836	81	1/100		13.644	10.57	11.707	7.234	9.284	8.289	95.159	vaccinated	1	T0									31	Female	NO	NO	NO	0	0	NEGATIVE	<4,81	NEGATIVE	0.09	1.962	NEGATIVE	0.0315789	POSITIVE
8836	81	1/400		7.021	4.909	7.92	4.469	4.672	3.098	103.685	vaccinated	1	T0									31	Female	NO	NO	NO	0	0	NEGATIVE	<4,81	NEGATIVE	0.09	1.962	NEGATIVE	0.0315789	POSITIVE
8836	81	1/3200		1.093	0.623	1.441	1.189	0.982	0.157	101.996	vaccinated	1	T0									31	Female	NO	NO	NO	0	0	NEGATIVE	<4,81	NEGATIVE	0.09	1.962	NEGATIVE	0.0315789	POSITIVE
8979	81	1/50		37.474	13.689	9.405	103.248	89.482	31.265	104.175	vaccinated	1	T1									31	Female	NO	NO	NO	10.04	204.113	POSITIVE	756.6	POSITIVE	16.51	359.918	POSITIVE	6.37368	POSITIVE
8979	81	1/100		19.263	9.51	7.876	96.593	71.071	19.381	105.823	vaccinated	1	T1									31	Female	NO	NO	NO	10.04	204.113	POSITIVE	756.6	POSITIVE	16.51	359.918	POSITIVE	6.37368	POSITIVE
8979	81	1/400		6.645	4.826	6.476	66.272	33.4	6.757	102.69	vaccinated	1	T1									31	Female	NO	NO	NO	10.04	204.113	POSITIVE	756.6	POSITIVE	16.51	359.918	POSITIVE	6.37368	POSITIVE
8979	81	1/3200		0.876	0.406	0.659	16.778	5.488	0.794	100.515	vaccinated	1	T1									31	Female	NO	NO	NO	10.04	204.113	POSITIVE	756.6	POSITIVE	16.51	359.918	POSITIVE	6.37368	POSITIVE
9074	81	1/50		33.78	14.969	11.418	99.03	111.582	55.448	106.583	vaccinated	1	T2									31	Female	NO	NO	NO	43.72	888.828	POSITIVE	3880	POSITIVE	128.02	2790.84	POSITIVE	20.6263	POSITIVE
9074	81	1/100		15.286	9.259	7.93	93.62	102.586	38.056	102.894	vaccinated	1	T2									31	Female	NO	NO	NO	43.72	888.828	POSITIVE	3880	POSITIVE	128.02	2790.84	POSITIVE	20.6263	POSITIVE
9074	81	1/400		6.591	5.098	5.949	93.14	96.113	14.904	103.518	vaccinated	1	T2									31	Female	NO	NO	NO	43.72	888.828	POSITIVE	3880	POSITIVE	128.02	2790.84	POSITIVE	20.6263	POSITIVE
9074	81	1/3200		1.011	0.56	1.676	64.761	46.287	1.885	98.169	vaccinated	1	T2									31	Female	NO	NO	NO	43.72	888.828	POSITIVE	3880	POSITIVE	128.02	2790.84	POSITIVE	20.6263	POSITIVE
10313	81	1/50		46.218	14.808	10.285	101.017	98.272	35.442	105.522	vaccinated	1	T3									31	Female	NO	NO	NO	14.34	291.532	POSITIVE	#N/A	#N/A	#N/A	#N/A	#N/A	#N/A	#N/A
10313	81	1/100		19.739	9.635	8.519	90.629	86.449	23.978	104.716	vaccinated	1	T3									31	Female	NO	NO	NO	14.34	291.532	POSITIVE	#N/A	#N/A	#N/A	#N/A	#N/A	#N/A	#N/A
10313	81	1/400		7.739	5.149	8.817	67.395	53.99	9.305	106.53	vaccinated	1	T3									31	Female	NO	NO	NO	14.34	291.532	POSITIVE	#N/A	#N/A	#N/A	#N/A	#N/A	#N/A	#N/A
10313	81	1/3200		1.865	0.605	2.024	21.934	12.096	2.06	106.067	vaccinated	1	T3									31	Female	NO	NO	NO	14.34	291.532	POSITIVE	#N/A	#N/A	#N/A	#N/A	#N/A	#N/A	#N/A
8813	82	1/50		14.912	10.304	10.959	7.647	6.359	7.637	104.445	vaccinated	1	T0									40	Female	NO	NO	NO	-0.02	-0.4066	NEGATIVE	<4,81	NEGATIVE	0	0	NEGATIVE	0.0210526	POSITIVE
8813	82	1/100		11.49	6.975	8.614	5.919	6.055	5.289	109.387	vaccinated	1	T0									40	Female	NO	NO	NO	-0.02	-0.4066	NEGATIVE	<4,81	NEGATIVE	0	0	NEGATIVE	0.0210526	POSITIVE
8813	82	1/400		3.942	4.007	6.1	2.873	2.802	1.012	101.821	vaccinated	1	T0									40	Female	NO	NO	NO	-0.02	-0.4066	NEGATIVE	<4,81	NEGATIVE	0	0	NEGATIVE	0.0210526	POSITIVE
8813	82	1/3200		0.561	0.422	0.334	0.368	0.547	0	98.125	vaccinated	1	T0									40	Female	NO	NO	NO	-0.02	-0.4066	NEGATIVE	<4,81	NEGATIVE	0	0	NEGATIVE	0.0210526	POSITIVE
8980	82	1/50		15.868	8.8	8.089	84.51	65.023	23.252	100.037	vaccinated	1	T1									40	Female	NO	NO	NO	5.58	113.441	POSITIVE	142.48	POSITIVE	4.15	90.47	POSITIVE	19.2632	POSITIVE
8980	82	1/100		9.417	6.884	7.026	70.839	48.089	15.398	99.885	vaccinated	1	T1									40	Female	NO	NO	NO	5.58	113.441	POSITIVE	142.48	POSITIVE	4.15	90.47	POSITIVE	19.2632	POSITIVE
8980	82	1/400		4.556	3.639	5.216	38.927	18.017	4.377	101.942	vaccinated	1	T1									40	Female	NO	NO	NO	5.58	113.441	POSITIVE	142.48	POSITIVE	4.15	90.47	POSITIVE	19.2632	POSITIVE
8980	82	1/3200		0.469	0.091	0.505	6.813	3.037	0.391	101.173	vaccinated	1	T1									40	Female	NO	NO	NO	5.58	113.441	POSITIVE	142.48	POSITIVE	4.15	90.47	POSITIVE	19.2632	POSITIVE
9090	82	1/50		13.066	9.243	8.44	96.019	98.912	70.54	75.741	vaccinated	1	T2									40	Female	NO	NO	NO	30.63	622.708	POSITIVE	1388.4	POSITIVE	51.38	1120.08	POSITIVE	>21	POSITIVE
9090	82	1/100		8.901	7.718	6.404	95.236	98.483	54.769	100.78	vaccinated	1	T2									40	Female	NO	NO	NO	30.63	622.708	POSITIVE	1388.4	POSITIVE	51.38	1120.08	POSITIVE	>21	POSITIVE
9090	82	1/400		5.93	2.79	4.3	85.723	73.578	25.114	77.453	vaccinated	1	T2									40	Female	NO	NO	NO	30.63	622.708	POSITIVE	1388.4	POSITIVE	51.38	1120.08	POSITIVE	>21	POSITIVE
9090	82	1/3200		0.423	0.558	0.387	44.214	22.064	4.845	103.644	vaccinated	1	T2									40	Female	NO	NO	NO	30.63	622.708	POSITIVE	1388.4	POSITIVE	51.38	1120.08	POSITIVE	>21	POSITIVE
10324	82	1/50		14.267	9.182	11.209	68.628	54.892	20.87	103.118	vaccinated	1	T3									40	Female	NO	NO	NO	1.79	36.3907	POSITIVE	#N/A	#N/A	#N/A	#N/A	#N/A	#N/A	#N/A
10324	82	1/100		9.626	9.871	11.994	53.75	40.117	14.998	100.597	vaccinated	1	T3									40	Female	NO	NO	NO	1.79	36.3907	POSITIVE	#N/A	#N/A	#N/A	#N/A	#N/A	#N/A	#N/A
10324	82	1/400		4.338	3.84	6.127	24.091	16.8	4.999	102.181	vaccinated	1	T3									40	Female	NO	NO	NO	1.79	36.3907	POSITIVE	#N/A	#N/A	#N/A	#N/A	#N/A	#N/A	#N/A
10324	82	1/3200		0.405	0.089	0.543	3.655	1.923	0.568	107.862	vaccinated	1	T3									40	Female	NO	NO	NO	1.79	36.3907	POSITIVE	#N/A	#N/A	#N/A	#N/A	#N/A	#N/A	#N/A
8821	83	1/50		7.084	7.886	8.859	91.758	71.263	94.049	102.822	vaccinated	3	T0									25	Female	YES	NO	YES	8.07	164.063	POSITIVE	199.68	POSITIVE	7.92	172.656	POSITIVE	17.5579	POSITIVE
8821	83	1/100		4.857	5.136	5.751	82.79	51.722	82.106	98.239	vaccinated	3	T0									25	Female	YES	NO	YES	8.07	164.063	POSITIVE	199.68	POSITIVE	7.92	172.656	POSITIVE	17.5579	POSITIVE
8821	83	1/400		1.312	3.074	2.061	54.412	21.244	59.348	105.45	vaccinated	3	T0									25	Female	YES	NO	YES	8.07	164.063	POSITIVE	199.68	POSITIVE	7.92	172.656	POSITIVE	17.5579	POSITIVE
8821	83	1/3200		0.071	0	0.112	12.513	3.659	14.374	105.436	vaccinated	3	T0									25	Female	YES	NO	YES	8.07	164.063	POSITIVE	199.68	POSITIVE	7.92	172.656	POSITIVE	17.5579	POSITIVE
8984	83	1/50		9.89	9.573	6.061	77.963	94.883	101.086	102.052	vaccinated	3	T1									25	Female	YES	NO	YES	56.87	1156.17	POSITIVE	21600	POSITIVE	>750,00	#VALUE!	POSITIVE	>21	POSITIVE
8984	83	1/100		7.349	4.006	4.253	77.621	95.789	94.13	101.348	vaccinated	3	T1									25	Female	YES	NO	YES	56.87	1156.17	POSITIVE	21600	POSITIVE	>750,00	#VALUE!	POSITIVE	>21	POSITIVE
8984	83	1/400		1.289	2.328	2.015	84.972	106.033	77.255	106.045	vaccinated	3	T1									25	Female	YES	NO	YES	56.87	1156.17	POSITIVE	21600	POSITIVE	>750,00	#VALUE!	POSITIVE	>21	POSITIVE
8984	83	1/3200		0.077	0.109	0.101	89.385	91.496	36.741	106.345	vaccinated	3	T1									25	Female	YES	NO	YES	56.87	1156.17	POSITIVE	21600	POSITIVE	>750,00	#VALUE!	POSITIVE	>21	POSITIVE
9064	83	1/50		8.246	7.682	6.639	78.197	97.412	91.278	95.801	vaccinated	3	T2									25	Female	YES	NO	YES	51.49	1046.79	POSITIVE	20600	POSITIVE	>750,00	#VALUE!	POSITIVE	20.6632	POSITIVE
9064	83	1/100		4.37	3.127	5.094	75.887	97.171	95.91	100.842	vaccinated	3	T2									25	Female	YES	NO	YES	51.49	1046.79	POSITIVE	20600	POSITIVE	>750,00	#VALUE!	POSITIVE	20.6632	POSITIVE
9064	83	1/400		1.136	1.319	1.189	88.087	102.172	78.064	103.613	vaccinated	3	T2									25	Female	YES	NO	YES	51.49	1046.79	POSITIVE	20600	POSITIVE	>750,00	#VALUE!	POSITIVE	20.6632	POSITIVE
9064	83	1/3200		0.016	0.075	0.024	85.71	88.436	33.627	105.129	vaccinated	3	T2									25	Female	YES	NO	YES	51.49	1046.79	POSITIVE	20600	POSITIVE	>750,00	#VALUE!	POSITIVE	20.6632	POSITIVE
10308	83	1/50		7.635	8.183	6.659	79.19	102.912	95.234	103.601	vaccinated	3	T3									25	Female	YES	NO	YES	91.2	1854.1	POSITIVE	#N/A	#N/A	#N/A	#N/A	#N/A	#N/A	#N/A
10308	83	1/100		4.56	6.303	5.023	88.133	102.884	90.517	106.435	vaccinated	3	T3									25	Female	YES	NO	YES	91.2	1854.1	POSITIVE	#N/A	#N/A	#N/A	#N/A	#N/A	#N/A	#N/A
10308	83	1/400		0.951	0.73	0.997	93.443	101.234	65.69	110.033	vaccinated	3	T3									25	Female	YES	NO	YES	91.2	1854.1	POSITIVE	#N/A	#N/A	#N/A	#N/A	#N/A	#N/A	#N/A
10308	83	1/3200		0.113	0	0.021	66.227	61.892	19.349	107.997	vaccinated	3	T3									25	Female	YES	NO	YES	91.2	1854.1	POSITIVE	#N/A	#N/A	#N/A	#N/A	#N/A	#N/A	#N/A

## Sheet: legend
* All the results obtained from commercial assays correspond to a working dilution as recommended by the corresponding manufacturer. Dilution method has been performed only for the Multi-SARS-CoV2 kits.
Sample_ID	id of the sample
Patient_ID	id of the patient
dilution	dilution
Delay_symptoms	time in days since first symptoms
MP1	pixel intenstiy as measured for NP1
NP1	pixel intenstiy as measured for NP1
NP2	pixel intenstiy as measured for NP2
RBD	pixel intenstiy as measured for RBD
S1	pixel intenstiy as measured for S1
S2	pixel intenstiy as measured for S2
PC	pixel intenstiy as measured for the postive control
group	vaccinated or natural infection
vaccination_group	1 and 3: vaccinated subjects who had no prior COVID infection,
	2: vaccinated subjects who had a prior COVID infection
	3: vaccinated subjects who reported no prior COVID infection, but who showed antibodies reactivity at baseline
vaccination_timepoint
	T0: baseline
	T1: 3 weeks after first vaccine
	T2: 1 month after second vaccine
	T3: 6 months after second vaccine)
dilution	The indicated dilutions (1/50, 1/100, 1/400 and 1/3200) have been performed only for the Multi-SARS-CoV-2 assay. All results obtained from the commercial kits were produced following the instructions and using a (single) working dilution as indicated by the corresponding manufacturer. To maintain the long format of the datasheet, these values are thus repeated and therefore do not show a decrease…
natural infection data columns
Diagnostic information
PCR
InBios - IgG anti SARS-CoV-2
Roche Diagnostics Total Ig anti SARS-CoV-2
Diasorin SARS-CoV2 S1/S2 IgG
InBios - IgG anti SARS-CoV-2
Roche Diagnostics Total Ig anti SARS-CoV-2
Diasorin SARS-CoV2 S1/S2 IgG
vaccination data columns
age
gender
SARSCOV2 infection prior to vaccination PCR or Serology
PCR prior to vaccination is Positive
Convalescents
Vidas
VIDAS (BAU/mL)
Interpretation VIDAS
Diasorin (BAU/mL)
Interpretation Diasorin
Siemens (U/mL)
Siemens (BAU/mL)
Interpretation Siemens
Wantaï Ab
Interpretation Wantaï
